# Supplementary material for: Human pluripotent stem cell-derived cardiomyocytes as a target platform for paracrine protection by cardiac mesenchymal stromal cells
Source: Sci Rep. 2020 Aug 3;10:13016. doi: 10.1038/s41598-020-69495-w (PMC7400574; doi:10.1038/s41598-020-69495-w)
Supplement: Supplementary file 1 — Supplementary Information 1. [file 41598_2020_69495_MOESM1_ESM.xlsx]

## Sheet: Sample IDs
ID	SAMPLE
A	untreated IMR90-CMs
B	menadione-treated CMs
C	cMSC-CondM treated CMs
D	menadione + cMSC-condM treated CMs

## Sheet: AvsB upregulated
ID	Name	q-value FDR B&H	Hit Count in Query List	Hit in Query List
GO:0042127	regulation of cell population proliferation	9.91e-20	166	MAFG,KITLG,AHR,SH3RF1,ANXA1,RGCC,AREG,CD274,ATF3,IRS2,NEAT1,MYC,SERPINB7,TNFSF9,MYOG,TNFRSF11A,BDNF,PRDM1,BNC1,BMPR1B,ALDH1A2,BST1,SPHK1,KLF5,NGF,NGFR,CCN3,PNP,NPPC,TNFSF18,RUNX1,RUNX3,CD9,TNFRSF8,ERRFI1,SERPINE1,CD44,IL1RL1,OSMR,CEBPA,PDGFRA,CGA,E2F7,ADGRG1,KLF4,SERPINE2,PLA2G4A,PLAU,CCR7,CNTF,PMAIP1,OSGIN1,KLB,SERTAD1,DLL4,PTGES,PPARG,EPGN,MIR21,CCN2,MIR221,MIR22,MAPK11,MIR24-2,MIR23A,MIR27A,CY…
GO:0034097	response to cytokine	9.66e-19	126	ACTG1,MCF2,MEFV,PLA2G10,MME,MMP1,MMP3,ANXA1,MT2A,CD274,SOCS1,IRS2,MYC,TNFSF9,AXL,MYOG,TNFRSF18,TNFRSF11A,ALDH1A2,SPHK1,KLF5,TNFSF18,CAPG,CASP4,RUNX1,NMI,CD14,TNFRSF8,SERPINE1,SERPINB2,CD44,TREM2,IL1RL1,OSMR,IL32,MSC,CEBPA,KLF4,TICAM2,RHOU,CCR7,CNTF,KLF6,MAP3K8,PTGES,PPARG,AKAP12,RSAD2,MIR21,MAPK11,MIR24-2,PTGS2,PTPRC,PTPRN,PID1,DUSP1,EDN1,EGR1,ETS1,F2RL1,ARID5B,CDC42EP2,CCL2,CCL3L1,TRIM38,FLNB,FL…
GO:0051241	negative regulation of multicellular organismal process	3.95e-18	137	MAP2,MCF2,MEFV,AHR,ARRDC3,ANGPT2,ANPEP,ANXA1,RGCC,AREG,STC2,CD274,SOCS1,MYC,AXL,BDNF,KLF5,NGFR,CCN3,NPPC,TNFSF18,RUNX1,RUNX3,NMI,CD9,ERRFI1,SERPINE1,SERPINB2,CD44,TREM2,IL1RL1,PDGFRA,CGA,ADGRG1,CARD10,KLF4,TICAM2,CIDEA,SERPINE2,PLAU,PLAUR,ABCG2,NOCT,CNTF,DLL4,GDF15,TBX21,PPARG,SRGN,CSPG4,MIR21,MIR221,MIR22,MAPK11,MIR24-2,MIR27A,KREMEN2,PTGER4,PRAG1,PTGS2,PTHLH,DDIT3,PTPRC,NTM,DIO3,DLX2,RNF128,PCS…
GO:0071345	cellular response to cytokine stimulus	3.95e-18	118	ACTG1,MCF2,PLA2G10,MME,MMP1,MMP3,ANXA1,MT2A,SOCS1,IRS2,MYC,TNFSF9,AXL,MYOG,TNFRSF18,TNFRSF11A,SPHK1,KLF5,TNFSF18,CAPG,CASP4,RUNX1,NMI,TNFRSF8,SERPINE1,SERPINB2,CD44,TREM2,IL1RL1,OSMR,IL32,MSC,CEBPA,KLF4,TICAM2,RHOU,CCR7,CNTF,KLF6,MAP3K8,PPARG,AKAP12,RSAD2,MIR21,MAPK11,MIR24-2,PTGS2,PTPRC,PTPRN,PID1,DUSP1,EDN1,EGR1,F2RL1,ARID5B,CDC42EP2,CCL2,CCL3L1,TRIM38,FLNB,FLT3,FN1,FOS,NR5A2,IFNE,SP100,SPP1,GB…
GO:0001775	cell activation	3.1e-17	138	MAPT,ACTG1,MICB,AHR,PLA2G10,MME,SH3RF1,ANPEP,ANXA1,RGCC,MT1G,CD274,SOCS1,IRS2,TNFSF9,AXL,TNFRSF18,IQGAP1,PRDM1,BST1,SPHK1,KLF5,BCL10,PNP,TNFSF18,RAET1G,RUNX1,RUNX3,CD9,CD14,CD44,TREM2,CD68,CD79A,IL1RL1,CEBPA,PDGFRA,GNG2,TICAM2,SERPINE2,SERPINB10,CLIC1,PLAU,PLAUR,CCR7,CNR1,CNTF,KLF6,DLL4,MAP3K8,TBX21,PPARG,AKAP12,RSAD2,GNA14,MIR21,CCN2,MIR27A,PTGER4,PTPRB,PTPRC,PTX3,RAC2,DPP4,EDN1,GAL,EGFR,EGR1,EG…
GO:0050865	regulation of cell activation	6.82e-15	79	AHR,PLA2G10,SH3RF1,ANXA1,CD274,SOCS1,IRS2,TNFSF9,AXL,TNFRSF18,PRDM1,BST1,SPHK1,BCL10,PNP,TNFSF18,RUNX1,RUNX3,CD9,CD44,TREM2,IL1RL1,CEBPA,PDGFRA,SERPINE2,CCR7,CNR1,MAP3K8,TBX21,PPARG,MIR21,CCN2,MIR27A,PTPRC,RAC2,DPP4,GAL,EGR3,TLR6,F2RL1,CCL2,FOXJ1,FLT3,ULBP1,CARD11,PDCD1LG2,TNFRSF21,NOD2,ADAMTS18,SPINK5,CARMIL2,CD160,CORO1A,THBS1,TLR4,UBASH3B,CLCF1,HLA-E,HLA-G,HMOX1,HES1,HSP90AA1,IGKC,IL1B,IL2RG,I…
GO:0016477	cell migration	7.73e-15	143	MAPT,S100A14,KITLG,MMP1,MMP10,IGKV4-1,IGKV3-20,IGKV3-15,IGKV2-28,ANGPT2,SH3RF1,ANXA1,RGCC,RND3,CD274,IRS2,LRRC15,MYC,AXL,TNFRSF18,TNFRSF11A,TNFRSF10D,BDKRB1,IQGAP1,BST1,SPHK1,CCN3,TNFSF18,NR4A2,ESAM,CD9,SERPINE1,CD44,TREM2,DCLK1,PDGFRA,CGA,ADGRG1,CARD10,KLF4,SERPINE2,PLAU,CCR7,OSGIN1,DLL4,TBX21,PPARG,AKAP12,CSPG4,MIR21,CCN2,MIR221,MIR22,MIR24-2,MIR23A,MIR27A,CYP1B1,PTGER4,PRAG1,PTGS2,PTPRC,RAC2,D…
GO:0001816	cytokine production	2.18e-14	90	MBP,MEFV,ANXA1,RGCC,CD274,SOCS1,SERPINB7,TNFSF9,AXL,IQGAP1,SPHK1,BCL10,PNP,TNFSF18,RAET1G,RUNX1,RUNX3,NMI,CD14,TNFRSF8,ERRFI1,SERPINE1,TREM2,IL1RL1,ADGRG1,KLF4,TICAM2,CIDEA,CCR7,TBX21,PPARG,AKAP12,RSAD2,SRGN,MIR21,MIR221,MAPK11,MIR24-2,CYP1B1,PTGER4,PTGS2,DDIT3,PTPRC,RNF128,EGR1,TLR6,F2RL1,CCL2,TRIM38,FOXJ1,FLT3,FN1,ULBP1,CARD11,G6PD,PDCD1LG2,HPSE,TNFRSF21,NOD2,CARMIL2,TWIST2,CD160,THBS1,TLR4,TMS…
GO:0010941	regulation of cell death	2.25e-14	153	MAPT,MCF2,ADCYAP1R1,KITLG,AHR,MMP3,ALDH1A3,SH3RF1,ANXA1,RGCC,CD274,ATF3,IRS2,MYC,GADD45B,TNFSF9,AXL,TNFRSF18,NCF2,BCL2A1,TNFRSF10D,BDNF,BMPR1B,ALDH1A2,FOXL2,SPHK1,NGF,NGFR,BCL10,CCN3,PNP,TNFSF18,NR4A2,CASP4,RUNX3,TNFRSF8,SERPINE1,SERPINB2,CD44,TREM2,CARD10,KLF4,CIDEA,PLA2G4A,PLAUR,CCR7,PLK3,CNR1,CNTF,PMAIP1,OSGIN1,GDF15,PPARG,AKAP12,MIR103A2,MIR21,CCN2,MIR221,MIR22,MIR24-2,CYP1B1,BNC2,PTGS2,DDIT3…
GO:0001817	regulation of cytokine production	2.88e-14	84	MBP,MEFV,ANXA1,RGCC,CD274,SOCS1,SERPINB7,TNFSF9,AXL,IQGAP1,SPHK1,BCL10,TNFSF18,RAET1G,RUNX1,NMI,CD14,TNFRSF8,ERRFI1,SERPINE1,TREM2,IL1RL1,KLF4,TICAM2,CIDEA,CCR7,TBX21,PPARG,AKAP12,RSAD2,SRGN,MIR21,MIR221,MAPK11,MIR24-2,CYP1B1,PTGER4,PTGS2,DDIT3,PTPRC,RNF128,EGR1,TLR6,F2RL1,CCL2,TRIM38,FOXJ1,FLT3,FN1,ULBP1,CARD11,PDCD1LG2,HPSE,TNFRSF21,NOD2,CARMIL2,TWIST2,CD160,THBS1,TLR4,TMSB4X,HLA-E,HLA-G,HMOX1,…
GO:0043067	regulation of programmed cell death	6.74e-14	143	MAPT,MCF2,KITLG,ALDH1A3,SH3RF1,ANXA1,RGCC,CD274,ATF3,IRS2,MYC,GADD45B,TNFSF9,AXL,TNFRSF18,NCF2,BCL2A1,TNFRSF10D,BDNF,BMPR1B,ALDH1A2,FOXL2,SPHK1,NGF,NGFR,BCL10,PNP,TNFSF18,NR4A2,CASP4,RUNX3,TNFRSF8,SERPINE1,SERPINB2,CD44,TREM2,CARD10,KLF4,CIDEA,PLA2G4A,PLAUR,CCR7,PLK3,CNR1,CNTF,PMAIP1,OSGIN1,GDF15,PPARG,AKAP12,MIR103A2,MIR21,CCN2,MIR221,MIR22,MIR24-2,CYP1B1,BNC2,PTGS2,DDIT3,MTRNR2L8,PTPRC,NQO1,PCS…
GO:0002694	regulation of leukocyte activation	8.3e-14	73	AHR,PLA2G10,SH3RF1,ANXA1,CD274,SOCS1,IRS2,TNFSF9,AXL,TNFRSF18,PRDM1,BST1,SPHK1,BCL10,PNP,TNFSF18,RUNX1,RUNX3,CD44,TREM2,IL1RL1,CEBPA,CCR7,CNR1,MAP3K8,TBX21,PPARG,MIR21,MIR27A,PTPRC,RAC2,DPP4,GAL,EGR3,TLR6,F2RL1,CCL2,FOXJ1,FLT3,ULBP1,CARD11,PDCD1LG2,TNFRSF21,NOD2,SPINK5,CARMIL2,CD160,CORO1A,THBS1,TLR4,CLCF1,HLA-E,HLA-G,HMOX1,HES1,HSP90AA1,IGKC,IL1B,IL2RG,IL4R,IL6R,IL6ST,IL7R,IL12A,IL13RA2,INHBA,IR…
GO:0008284	positive regulation of cell population proliferation	8.3e-14	102	KITLG,ANXA1,AREG,CD274,ATF3,IRS2,NEAT1,MYC,SERPINB7,TNFSF9,TNFRSF11A,BNC1,ALDH1A2,BST1,SPHK1,KLF5,NGF,NGFR,PNP,SERPINE1,OSMR,PDGFRA,CGA,ADGRG1,PLA2G4A,PLAU,CCR7,CNTF,KLB,SERTAD1,DLL4,EPGN,MIR21,CCN2,MIR221,MIR23A,MIR27A,PTGER4,PTGS2,PTHLH,PTPRC,PTPRN,PID1,RAC2,DPP4,HBEGF,LIN28A,EDN1,EGFR,EGR1,EGR3,EGR4,GREM1,MALAT1,ETS1,EFEMP1,CCL2,FGFR3,FLT3,FN1,FOSL2,SP6,CARD11,SIX2,PDCD1LG2,HPSE,GDNF,NOD2,IL24…
GO:0042981	regulation of apoptotic process	1.53e-13	140	MAPT,MCF2,KITLG,ALDH1A3,SH3RF1,ANXA1,RGCC,CD274,ATF3,IRS2,MYC,GADD45B,TNFSF9,AXL,TNFRSF18,NCF2,BCL2A1,TNFRSF10D,BDNF,BMPR1B,ALDH1A2,FOXL2,SPHK1,NGF,NGFR,BCL10,PNP,TNFSF18,NR4A2,CASP4,RUNX3,TNFRSF8,SERPINE1,SERPINB2,CD44,TREM2,CARD10,KLF4,CIDEA,PLA2G4A,PLAUR,CCR7,PLK3,CNR1,CNTF,PMAIP1,OSGIN1,GDF15,PPARG,AKAP12,MIR21,CCN2,MIR221,MIR24-2,CYP1B1,BNC2,PTGS2,DDIT3,MTRNR2L8,PTPRC,NQO1,PCSK9,BCL2L10,RASG…
GO:0051094	positive regulation of developmental process	1.53e-13	132	MAPT,KITLG,PLA2G10,MME,ISLR2,ANGPT2,ANXA1,RGCC,CD274,SOCS1,MYC,SERPINB7,TNFSF9,AXL,MYOG,BDNF,IQGAP1,PRDM1,BMPR1B,SPHK1,KLF5,NGF,NGFR,PNP,NPPC,HAP1,RUNX1,RUNX3,SERPINE1,TREM2,CEBPA,PDGFRA,KLF4,SERPINE2,NRXN1,CLIC1,CCR7,NOCT,CNR1,CNTF,GDF15,TBX21,PPARG,LRRTM2,MIR21,CCN2,MIR221,MIR22,MAPK11,MIR23A,MIR27A,CYP1B1,PTGER4,PTGS2,PTPRC,DIO3,DLX2,RGS2,LIN28A,EDN1,GAL,CACNG7,EGR1,EGR3,ANGPTL4,GREM1,ETS1,EVI…
GO:0022610	biological adhesion	2.29e-13	125	MBP,ACTG1,TENM2,KITLG,PCDH19,PCDH10,ANGPT2,ANXA1,RGCC,RND3,CD274,SOCS1,LRRC15,TNFSF9,MYO10,AXL,FXYD5,TNFRSF18,IQGAP1,BST1,BCL10,CCN3,PNP,TNFSF18,NT5E,ESAM,RUNX1,RUNX3,CLDN2,CD9,SERPINE1,CD44,PCDH1,CDH6,PCDH8,IL32,PDGFRA,ADGRG1,KLF4,SERPINE2,SERPINB8,NRXN3,NRXN1,CLIC1,PLAU,CCR7,COL8A1,COL17A1,MAP3K8,TBX21,COL5A3,CLDN4,CNTNAP2,MIR21,CCN2,MIR221,MIR27A,CYP1B1,PTGER4,PTPRC,NTM,RAC2,DPP4,DSC3,DUSP1,CL…
GO:0019221	cytokine-mediated signaling pathway	3.18e-13	83	MMP1,MMP3,ANXA1,MT2A,SOCS1,IRS2,MYC,TNFSF9,AXL,TNFRSF18,TNFRSF11A,SPHK1,TNFSF18,CASP4,RUNX1,NMI,TNFRSF8,SERPINB2,CD44,TREM2,IL1RL1,OSMR,IL32,CEBPA,TICAM2,RHOU,CCR7,CNTF,KLF6,MAP3K8,PPARG,RSAD2,MIR21,MIR24-2,PTGS2,PTPRC,PTPRN,EDN1,EGR1,F2RL1,CCL2,CCL3L1,TRIM38,FLT3,FN1,FOS,IFNE,SP100,NOD2,IL24,CXCL2,CXCL3,TMSB4X,CLCF1,HLA-E,HLA-G,HMOX1,HSPA1B,HSP90AA1,IL1A,IL1B,IL1R1,IL2RG,IL4R,IL6R,IL6ST,IL7R,CXC…
GO:0051674	localization of cell	3.18e-13	147	MAPT,S100A14,KITLG,MMP1,MMP10,IGKV4-1,IGKV3-20,IGKV3-15,IGKV2-28,ANGPT2,SH3RF1,ANXA1,RGCC,RND3,CD274,IRS2,LRRC15,MYC,MYO10,AXL,TNFRSF18,TNFRSF11A,TNFRSF10D,BDKRB1,IQGAP1,BST1,SPHK1,CCN3,TNFSF18,NR4A2,ESAM,CD9,SERPINE1,CD44,TREM2,DCLK1,PDGFRA,CGA,ADGRG1,CARD10,KLF4,SERPINE2,PLAU,CCR7,OSGIN1,DLL4,TBX21,PPARG,AKAP12,CSPG4,MIR21,CCN2,MIR221,MIR22,MIR24-2,MIR23A,MIR27A,CYP1B1,PTGER4,PRAG1,PTGS2,PTPRC,…
GO:0048870	cell motility	3.18e-13	147	MAPT,S100A14,KITLG,MMP1,MMP10,IGKV4-1,IGKV3-20,IGKV3-15,IGKV2-28,ANGPT2,SH3RF1,ANXA1,RGCC,RND3,CD274,IRS2,LRRC15,MYC,MYO10,AXL,TNFRSF18,TNFRSF11A,TNFRSF10D,BDKRB1,IQGAP1,BST1,SPHK1,CCN3,TNFSF18,NR4A2,ESAM,CD9,SERPINE1,CD44,TREM2,DCLK1,PDGFRA,CGA,ADGRG1,CARD10,KLF4,SERPINE2,PLAU,CCR7,OSGIN1,DLL4,TBX21,PPARG,AKAP12,CSPG4,MIR21,CCN2,MIR221,MIR22,MIR24-2,MIR23A,MIR27A,CYP1B1,PTGER4,PRAG1,PTGS2,PTPRC,…
GO:0007155	cell adhesion	3.18e-13	124	MBP,ACTG1,TENM2,KITLG,PCDH19,PCDH10,ANGPT2,ANXA1,RGCC,RND3,CD274,SOCS1,TNFSF9,MYO10,AXL,FXYD5,TNFRSF18,IQGAP1,BST1,BCL10,CCN3,PNP,TNFSF18,NT5E,ESAM,RUNX1,RUNX3,CLDN2,CD9,SERPINE1,CD44,PCDH1,CDH6,PCDH8,IL32,PDGFRA,ADGRG1,KLF4,SERPINE2,SERPINB8,NRXN3,NRXN1,CLIC1,PLAU,CCR7,COL8A1,COL17A1,MAP3K8,TBX21,COL5A3,CLDN4,CNTNAP2,MIR21,CCN2,MIR221,MIR27A,CYP1B1,PTGER4,PTPRC,NTM,RAC2,DPP4,DSC3,DUSP1,CLDN23,EG…
GO:0001568	blood vessel development	3.47e-13	85	AHR,ADGRF4,ANGPT2,ANPEP,ANXA1,RGCC,SERPINB7,PRDM1,ALDH1A2,SPHK1,KLF5,NGFR,CCN3,RUNX1,SERPINE1,PDGFRA,E2F7,ADGRG1,CARD10,KLF4,NRXN3,NRXN1,PLAU,COL8A1,DLL4,PPARG,EPGN,CSPG4,MIR21,CCN2,MIR221,MIR22,MIR24-2,MIR23A,MIR27A,CYP1B1,PTGER4,PTGS2,DDIT3,PTPRB,HBEGF,EDN1,EGR1,EGR3,ANGPTL4,ELK3,GREM1,ETS1,CCL2,FOXC2,SEMA3C,FN1,SP100,GBX2,HPSE,ANGPTL3,SPINK5,TBXA2R,SOX17,ESM1,CD160,TGFBI,HHIP,THBS1,TNFAIP2,HAS…
GO:0002684	positive regulation of immune system process	4e-13	110	S100A14,ACTG1,TRAC,KITLG,MICB,IGKV4-1,IGKV3-20,IGKV3-15,IGKV2-28,ANXA1,RGCC,AQP3,CD274,SOCS1,IRS2,TNFSF9,MYO10,AXL,TNFRSF18,BDKRB1,PRDM1,BST1,BCL10,PNP,TNFSF18,RAET1G,RUNX1,RUNX3,CD14,SERPINE1,CD44,TREM2,CD79A,IL1RL1,CEBPA,TICAM2,CCR7,CNR1,MAP3K8,TBX21,RSAD2,MIR21,MIR221,MAPK11,PTGER4,HMSD,PTPRC,RAC2,DPP4,RBP4,EDN1,EGR3,TNIP3,ETS1,EVI2B,TLR6,F2RL1,CCL2,FOXJ1,FOS,ULBP1,ULBP2,CARD11,PDCD1LG2,TNFRSF…
GO:0033993	response to lipid	4.25e-13	94	S100A14,ADCYAP1R1,MICB,AHR,ANXA1,AQP3,AREG,STC2,MT-ND3,CD274,AXL,MYOG,NCF2,TNFRSF11A,BDKRB1,BDNF,PRDM1,ALDH1A2,BCL10,NR4A2,RUNX1,CD14,ERRFI1,SERPINE1,TREM2,CD68,PAPPA,TRIML2,GNG2,KLF4,TICAM2,PHEX,CCR7,NOCT,CNR1,PTGES,CLDN4,PPARG,AKAP12,MIR21,CCN2,PTGER4,PTGS2,NQO1,PID1,DUSP1,RBP4,EDN1,EGFR,RORB,EPHA5,TNIP3,ETS1,CCL2,FLT3,SGK1,FOS,FOSB,FOSL2,DKK1,NR5A2,PDCD1LG2,SPP1,SSTR1,GDNF,STC1,NOD2,TAT,IL24,T…
GO:0030155	regulation of cell adhesion	4.82e-13	80	MBP,ANGPT2,ANXA1,RGCC,CD274,SOCS1,TNFSF9,MYO10,FXYD5,TNFRSF18,IQGAP1,BST1,BCL10,PNP,TNFSF18,RUNX1,RUNX3,CD9,SERPINE1,CD44,PCDH8,ADGRG1,KLF4,SERPINE2,PLAU,CCR7,COL8A1,MAP3K8,TBX21,MIR21,MIR221,MIR27A,CYP1B1,PTGER4,PTPRC,RAC2,DPP4,DUSP1,EGR3,GREM1,EPHA5,ETS1,S100A10,CCL2,FOXJ1,FOXC2,FN1,CARD11,PDCD1LG2,SPP1,TNFRSF21,NOD2,ADAMTS18,SPINK5,CARMIL2,CD160,TGFBI,CORO1A,THBS1,HAS2,UBASH3B,HLA-E,HLA-G,HES1…
GO:0001525	angiogenesis	6.68e-13	71	AHR,ANGPT2,ANPEP,ANXA1,RGCC,SPHK1,KLF5,NGFR,CCN3,RUNX1,SERPINE1,PDGFRA,E2F7,ADGRG1,CARD10,KLF4,NRXN3,NRXN1,PLAU,COL8A1,DLL4,PPARG,EPGN,CSPG4,MIR21,CCN2,MIR221,MIR22,MIR24-2,MIR23A,MIR27A,CYP1B1,PTGS2,PTPRB,HBEGF,EDN1,EGR3,ANGPTL4,ELK3,GREM1,ETS1,CCL2,FOXC2,FN1,SP100,GBX2,HPSE,ANGPTL3,SPINK5,TBXA2R,SOX17,ESM1,CD160,TGFBI,HHIP,THBS1,TNFAIP2,HHEX,HLA-G,HMOX1,NR4A1,HOXA3,WNT7A,ID1,CCN1,IL1A,IL1B,CXCL…
GO:0045321	leukocyte activation	6.68e-13	116	MAPT,MICB,AHR,PLA2G10,MME,SH3RF1,ANPEP,ANXA1,MT1G,CD274,SOCS1,IRS2,TNFSF9,AXL,TNFRSF18,IQGAP1,PRDM1,BST1,SPHK1,BCL10,PNP,TNFSF18,RAET1G,RUNX1,RUNX3,CD14,CD44,TREM2,CD68,CD79A,IL1RL1,CEBPA,TICAM2,SERPINB10,PLAU,PLAUR,CCR7,CNR1,KLF6,DLL4,MAP3K8,TBX21,PPARG,RSAD2,MIR21,MIR27A,PTGER4,PTPRB,PTPRC,PTX3,RAC2,DPP4,EDN1,GAL,EGR1,EGR3,ELF4,TLR6,F2RL1,NDRG1,CCL2,FOXJ1,FLT3,CD93,ULBP1,ULBP2,IFNE,CARD11,FTL,P…
GO:0048514	blood vessel morphogenesis	8.28e-13	78	AHR,ADGRF4,ANGPT2,ANPEP,ANXA1,RGCC,PRDM1,SPHK1,KLF5,NGFR,CCN3,RUNX1,SERPINE1,PDGFRA,E2F7,ADGRG1,CARD10,KLF4,NRXN3,NRXN1,PLAU,COL8A1,DLL4,PPARG,EPGN,CSPG4,MIR21,CCN2,MIR221,MIR22,MIR24-2,MIR23A,MIR27A,CYP1B1,PTGER4,PTGS2,PTPRB,HBEGF,EDN1,EGR3,ANGPTL4,ELK3,GREM1,ETS1,CCL2,FOXC2,FN1,SP100,GBX2,HPSE,ANGPTL3,SPINK5,TBXA2R,SOX17,ESM1,CD160,TGFBI,HHIP,THBS1,TNFAIP2,HAS2,HHEX,HLA-G,HMOX1,NR4A1,HOXA1,HOXA…
GO:0002682	regulation of immune system process	8.9e-13	137	S100A14,ACTG1,TRAC,KITLG,MICB,AHR,PLA2G10,IGKV4-1,IGKV3-20,IGKV3-15,IGKV2-28,SH3RF1,ANXA1,RGCC,AQP3,CD274,SOCS1,IRS2,MYC,TNFSF9,MYO10,AXL,TNFRSF18,BDKRB1,PRDM1,BST1,SPHK1,BCL10,CCN3,PNP,TNFSF18,RAET1G,RUNX1,RUNX3,NMI,CD9,CD14,SERPINE1,CD44,TREM2,CD68,CD79A,IL1RL1,CEBPA,TICAM2,CCR7,CNR1,COL17A1,MAP3K8,TBX21,PPARG,RSAD2,MIR21,MIR221,MAPK11,MIR24-2,MIR27A,PTGER4,HMSD,PTPRC,CLEC2B,RAC2,DPP4,DUSP1,RBP…
GO:0001944	vasculature development	9.08e-13	86	AHR,ADGRF4,ANGPT2,ANPEP,ANXA1,RGCC,SERPINB7,PRDM1,ALDH1A2,SPHK1,KLF5,NGFR,CCN3,RUNX1,ERRFI1,SERPINE1,PDGFRA,E2F7,ADGRG1,CARD10,KLF4,NRXN3,NRXN1,PLAU,COL8A1,DLL4,PPARG,EPGN,CSPG4,MIR21,CCN2,MIR221,MIR22,MIR24-2,MIR23A,MIR27A,CYP1B1,PTGER4,PTGS2,DDIT3,PTPRB,HBEGF,EDN1,EGR1,EGR3,ANGPTL4,ELK3,GREM1,ETS1,CCL2,FOXC2,SEMA3C,FN1,SP100,GBX2,HPSE,ANGPTL3,SPINK5,TBXA2R,SOX17,ESM1,CD160,TGFBI,HHIP,THBS1,TNFA…
GO:0072358	cardiovascular system development	2.05e-12	86	AHR,ADGRF4,ANGPT2,ANPEP,ANXA1,RGCC,SERPINB7,PRDM1,ALDH1A2,SPHK1,KLF5,NGFR,CCN3,RUNX1,ERRFI1,SERPINE1,PDGFRA,E2F7,ADGRG1,CARD10,KLF4,NRXN3,NRXN1,PLAU,COL8A1,DLL4,PPARG,EPGN,CSPG4,MIR21,CCN2,MIR221,MIR22,MIR24-2,MIR23A,MIR27A,CYP1B1,PTGER4,PTGS2,DDIT3,PTPRB,HBEGF,EDN1,EGR1,EGR3,ANGPTL4,ELK3,GREM1,ETS1,CCL2,FOXC2,SEMA3C,FN1,SP100,GBX2,HPSE,ANGPTL3,SPINK5,TBXA2R,SOX17,ESM1,CD160,TGFBI,HHIP,THBS1,TNFA…
GO:0045597	positive regulation of cell differentiation	3.85e-12	102	MAPT,KITLG,PLA2G10,MME,ISLR2,ANXA1,RGCC,SOCS1,MYC,TNFSF9,AXL,MYOG,BDNF,IQGAP1,PRDM1,BMPR1B,SPHK1,KLF5,NGF,NGFR,PNP,NPPC,HAP1,RUNX1,RUNX3,SERPINE1,TREM2,CEBPA,SERPINE2,CLIC1,CCR7,NOCT,CNR1,CNTF,GDF15,PPARG,MIR21,CCN2,MIR221,MIR22,MAPK11,PTGER4,PTGS2,PTPRC,DLX2,RGS2,LIN28A,EDN1,CACNG7,EGR3,GREM1,ETS1,EVI2B,EHD2,S100A10,TRPV2,FGFR3,FOXJ1,SEMA3C,SFRP4,FN1,SGK1,FOS,ZNF365,SHANK2,DKK1,RIMS1,SNAI1,GDNF,…
GO:0035239	tube morphogenesis	4.9e-12	94	AHR,ADGRF4,ANGPT2,ANPEP,ANXA1,RGCC,AREG,MYC,PRDM1,ALDH1A2,SPHK1,KLF5,NGFR,BCL10,CCN3,RUNX1,SERPINE1,CD44,PDGFRA,E2F7,ADGRG1,CARD10,KLF4,NRXN3,NRXN1,PLAU,COL8A1,DLL4,PPARG,EPGN,CSPG4,MIR21,CCN2,MIR221,MIR22,MIR24-2,MIR23A,MIR27A,CYP1B1,PTGER4,PTGS2,PTHLH,PTPRB,HBEGF,EDN1,EGFR,EGR3,ANGPTL4,ELK3,GREM1,ETS1,ETV4,CCL2,FGFR3,FOXD1,FOXC2,FN1,SIX2,SP100,GBX2,HPSE,GDNF,ST14,ANGPTL3,SPINK5,TBXA2R,TCF7,SOX1…
GO:1901700	response to oxygen-containing compound	5.22e-12	138	MAPT,S100A14,ADCYAP1R1,MICB,AHR,MMP3,ANGPT2,ANXA1,AQP3,AREG,STC2,CD274,SOCS1,IRS2,AXL,MYOG,NCF2,TNFRSF11A,BDKRB1,IQGAP1,PRDM1,ALDH1A2,SPHK1,KLF5,NGFR,BCL10,NPPC,NR4A2,CASP4,RUNX1,CD9,CD14,P2RX5,ERRFI1,SERPINE1,TREM2,CD68,PDGFRA,TRIML2,GNG2,KLF4,TICAM2,PHEX,NRXN1,CCR7,NOCT,PLK3,CNR1,GDF15,PTGES,CLDN4,PPARG,AKAP12,MIR103A2,GNA14,MIR21,CCN2,MIR221,CYP1B1,PTGER4,AKR1C1,PTGS2,PTPRN,NQO1,PID1,PCSK9,DUS…
GO:0006954	inflammatory response	7.63e-12	79	MAPT,MEFV,MMP3,ALOX5AP,ANXA1,NEAT1,AXL,TNFRSF11A,BDKRB1,BMPR1B,BST1,SPHK1,CCN3,TNFSF18,NT5E,CASP4,NMI,CD14,SERPINE1,CD44,TREM2,CD68,IL1RL1,OSMR,CEBPA,KLF4,TICAM2,PLA2G4A,CCR7,CHST2,CNR1,CNTF,PTGES,PPARG,CSPG4,MIR21,MIR221,MIR22,PTGER4,PTGS2,PTPRC,PTX3,GAL,EGFR,TNIP3,ETS1,TLR6,F2RL1,SCN9A,CCL2,CCL3L1,FN1,FOS,SPP1,NOD2,TBXA2R,CXCL2,CXCL3,TFR2,THBS1,TLR4,TMSB4X,TNFAIP6,CLCF1,HLA-E,HMOX1,LY96,HRH1,ZF…
GO:0022407	regulation of cell-cell adhesion	1.12e-11	55	MBP,ANXA1,RGCC,CD274,SOCS1,TNFSF9,MYO10,FXYD5,BCL10,PNP,TNFSF18,RUNX1,RUNX3,CD9,CD44,PCDH8,KLF4,SERPINE2,CCR7,MAP3K8,TBX21,MIR21,MIR221,MIR27A,PTPRC,DPP4,EGR3,ETS1,CCL2,FOXJ1,CARD11,PDCD1LG2,TNFRSF21,NOD2,ADAMTS18,CARMIL2,CD160,CORO1A,HAS2,UBASH3B,HLA-E,HLA-G,HES1,HSP90AA1,IL1B,IL2RG,IL4R,IL6R,IL6ST,IL7R,IL12A,ITGA4,LAG3,NR4A3,LGALS1
GO:0098609	cell-cell adhesion	1.16e-11	85	MBP,ACTG1,TENM2,PCDH19,PCDH10,ANXA1,RGCC,CD274,SOCS1,TNFSF9,MYO10,FXYD5,BCL10,CCN3,PNP,TNFSF18,NT5E,ESAM,RUNX1,RUNX3,CLDN2,CD9,CD44,PCDH1,CDH6,PCDH8,PDGFRA,KLF4,SERPINE2,SERPINB8,NRXN3,NRXN1,CLIC1,CCR7,MAP3K8,TBX21,CLDN4,MIR21,MIR221,MIR27A,CYP1B1,PTPRC,RAC2,DPP4,DSC3,CLDN23,EGFR,EGR3,ETS1,CCL2,PEAR1,FOXJ1,CD93,CARD11,PDCD1LG2,TNFRSF21,NOD2,ADAMTS18,CARMIL2,CD160,CDC42EP1,CORO1A,PKP3,HAS2,UBASH3B…
GO:0035295	tube development	1.48e-11	106	AHR,ADGRF4,MME,ANGPT2,ANPEP,ANXA1,RGCC,AREG,MYC,BDNF,PRDM1,ALDH1A2,SPHK1,KLF5,NGFR,BCL10,CCN3,RUNX1,ERRFI1,SERPINE1,CD44,CEBPA,PDGFRA,E2F7,ADGRG1,CARD10,KLF4,PHEX,SERPINE2,NRXN3,NRXN1,PLAU,COL8A1,DLL4,PPARG,EPGN,CSPG4,MIR21,CCN2,MIR221,MIR22,MIR24-2,MIR23A,MIR27A,CYP1B1,PTGER4,PTGS2,PTHLH,PTPRB,HBEGF,RBP4,EDN1,EGFR,EGR3,ANGPTL4,CLMP,ELK3,GREM1,ETS1,ETV4,CCL2,FGFR3,FOXF2,FOXD1,FOXJ1,FOXC2,SEMA3C,F…
GO:0046649	lymphocyte activation	1.51e-11	79	MICB,AHR,SH3RF1,ANXA1,CD274,SOCS1,IRS2,TNFSF9,AXL,TNFRSF18,PRDM1,BST1,BCL10,PNP,TNFSF18,RAET1G,RUNX1,RUNX3,CD44,CD79A,CCR7,KLF6,DLL4,MAP3K8,TBX21,RSAD2,MIR21,MIR27A,PTGER4,PTPRC,RAC2,DPP4,GAL,EGR1,EGR3,ELF4,F2RL1,CCL2,FOXJ1,FLT3,ULBP1,ULBP2,IFNE,CARD11,PDCD1LG2,TNFRSF21,NOD2,SPINK5,TCF7,CARMIL2,CD160,CORO1A,TLR4,CLCF1,HHEX,HLA-E,HLA-G,HES1,HSP90AA1,IGKC,IL1B,IL2RG,IL4R,IL6R,IL6ST,IL7R,IL11,IL12A,…
GO:0030334	regulation of cell migration	1.59e-11	93	S100A14,KITLG,MMP10,ANGPT2,ANXA1,RGCC,RND3,CD274,IRS2,LRRC15,MYC,TNFRSF18,BDKRB1,IQGAP1,BST1,SPHK1,CCN3,TNFSF18,CD9,SERPINE1,TREM2,PDGFRA,CGA,ADGRG1,CARD10,KLF4,SERPINE2,PLAU,CCR7,OSGIN1,DLL4,PPARG,AKAP12,MIR21,MIR221,MIR22,MIR24-2,MIR23A,MIR27A,CYP1B1,PTGER4,PTGS2,PTPRC,RAC2,HBEGF,DUSP1,EDN1,EGFR,EGR1,GREM1,ETS1,F2RL1,EFEMP1,CCL2,FOXC2,SEMA3C,FN1,SGK1,SNAI1,SP100,STC1,NOD2,ANGPTL3,IL24,TBXA2R,CA…
GO:0051093	negative regulation of developmental process	1.88e-11	101	MAP2,MAPT,MCF2,AHR,ANGPT2,ANXA1,RGCC,AREG,STC2,SOCS1,MYC,BDNF,KLF5,NGFR,CCN3,NPPC,TNFSF18,RUNX1,RUNX3,SERPINE1,CD44,CGA,ADGRG1,CARD10,KLF4,NOCT,CNTF,DLL4,GDF15,TBX21,PPARG,MIR103A2,SRGN,CSPG4,MIR21,MIR221,MIR22,MAPK11,MIR24-2,BHLHE41,PTGER4,PRAG1,PTHLH,DDIT3,NTM,DIO3,DLX2,RBP4,RGS2,LIN28A,RGS4,GAL,EGFR,RORB,GREM1,ETV4,CEND1,EFEMP1,DRAXIN,CCL2,FGFR3,FOXJ1,FOXC2,TRIM72,SEMA3C,FLT3,ZNF365,DKK1,SNAI1…
GO:0002683	negative regulation of immune system process	1.93e-11	59	KITLG,MICB,ANXA1,CD274,SOCS1,MYC,AXL,PRDM1,BCL10,CCN3,TNFSF18,RUNX1,RUNX3,NMI,CD14,CD44,CD68,IL1RL1,TICAM2,CNR1,TBX21,PPARG,MIR21,MIR221,MIR24-2,MIR27A,PTGER4,PTPRC,DUSP1,GAL,GREM1,TLR6,F2RL1,CCL2,TRIM38,FOXJ1,FLT3,PDCD1LG2,TNFRSF21,NOD2,SPINK5,TWIST2,CD160,THBS1,TLR4,UBASH3B,HLA-E,HLA-G,HMOX1,LY96,HOXB8,HES1,ZFP36,IL4R,IL7R,IL13RA2,INHBA,IRF4,LAG3
GO:1903037	regulation of leukocyte cell-cell adhesion	1.93e-11	46	ANXA1,CD274,SOCS1,TNFSF9,BCL10,PNP,TNFSF18,RUNX1,RUNX3,CD44,KLF4,CCR7,MAP3K8,TBX21,MIR21,MIR221,MIR27A,PTPRC,DPP4,EGR3,ETS1,CCL2,FOXJ1,CARD11,PDCD1LG2,TNFRSF21,NOD2,CARMIL2,CD160,CORO1A,HAS2,HLA-E,HLA-G,HES1,HSP90AA1,IL1B,IL2RG,IL4R,IL6R,IL6ST,IL7R,IL12A,ITGA4,LAG3,NR4A3,LGALS1
GO:0002521	leukocyte differentiation	2.22e-11	64	KITLG,AHR,SH3RF1,ANXA1,MT1G,SOCS1,MYC,TNFSF9,AXL,TNFRSF18,TNFRSF11A,PRDM1,PNP,TNFSF18,RUNX1,RUNX3,CD44,TREM2,CD79A,CEBPA,CCR7,KLF6,DLL4,TBX21,PPARG,RSAD2,MIR21,PTGER4,PTPRC,EGR1,EGR3,EVI2B,F2RL1,FGFR3,FOXJ1,FLT3,FOS,IFNE,CARD11,SPINK5,TCF7,CARMIL2,KLF10,TLR4,UBASH3B,CLCF1,HHEX,HLA-G,HSP90AA1,IL1B,IL2RG,IL4R,IL7R,IL11,IL12A,INHBA,IRF4,IRF7,ITGA4,ITK,LAG3,LGALS1,LIF,LTBR
GO:0051249	regulation of lymphocyte activation	3.66e-11	60	AHR,SH3RF1,ANXA1,CD274,SOCS1,IRS2,TNFSF9,AXL,TNFRSF18,PRDM1,BST1,BCL10,PNP,TNFSF18,RUNX1,RUNX3,CD44,CCR7,MAP3K8,TBX21,MIR21,MIR27A,PTPRC,RAC2,DPP4,GAL,EGR3,CCL2,FOXJ1,FLT3,ULBP1,CARD11,PDCD1LG2,TNFRSF21,NOD2,SPINK5,CARMIL2,CD160,CORO1A,TLR4,CLCF1,HLA-E,HLA-G,HES1,HSP90AA1,IGKC,IL1B,IL2RG,IL4R,IL6R,IL6ST,IL7R,IL12A,INHBA,IRF4,IGHV4-34,LAG3,LGALS1,TRBC2,TRBC1
GO:0002696	positive regulation of leukocyte activation	4.16e-11	52	ANXA1,CD274,SOCS1,IRS2,TNFSF9,AXL,PRDM1,BST1,BCL10,PNP,RUNX1,RUNX3,TREM2,IL1RL1,CEBPA,CCR7,MAP3K8,TBX21,MIR21,PTPRC,DPP4,EGR3,TLR6,F2RL1,CCL2,ULBP1,CARD11,PDCD1LG2,NOD2,CARMIL2,CD160,CORO1A,THBS1,TLR4,CLCF1,HLA-E,HLA-G,HES1,HSP90AA1,IGKC,IL1B,IL2RG,IL4R,IL6R,IL6ST,IL7R,IL12A,IGHV4-34,NR4A3,LGALS1,TRBC2,TRBC1
GO:0009611	response to wounding	4.16e-11	74	MAFG,ACTG1,DOCK6,ANXA1,NEAT1,AXL,MYOG,BNC1,KLF5,NGFR,CCN3,CD9,P2RX5,SERPINE1,SERPINB2,CD44,PDGFRA,GNG2,KLF4,SERPINE2,CLIC1,PLAU,PLAUR,CNTF,GNA14,MIR21,CCN2,MIR221,PTGER4,HBEGF,EDN1,EYS,EGFR,ELK3,ETS1,F2RL1,F2RL2,EHD2,CCL2,FGFR3,PEAR1,FOXC2,TRIM72,FN1,GAP43,SPP1,HPSE,GDNF,ADAMTS18,IL24,TBXA2R,CARMIL2,MPIG6B,TFPI,THBS1,TLR4,UBASH3B,HBB,NRG1,HHEX,HMOX1,SLC7A11,MAFF,WNT7A,ZFP36,CCN1,IL1A,INHBA,ITGA2,…
GO:0007159	leukocyte cell-cell adhesion	4.74e-11	48	ANXA1,CD274,SOCS1,TNFSF9,BCL10,PNP,TNFSF18,NT5E,RUNX1,RUNX3,CD44,KLF4,CCR7,MAP3K8,TBX21,MIR21,MIR221,MIR27A,PTPRC,RAC2,DPP4,EGR3,ETS1,CCL2,FOXJ1,CARD11,PDCD1LG2,TNFRSF21,NOD2,CARMIL2,CD160,CORO1A,HAS2,HLA-E,HLA-G,HES1,HSP90AA1,IL1B,IL2RG,IL4R,IL6R,IL6ST,IL7R,IL12A,ITGA4,LAG3,NR4A3,LGALS1
GO:0050867	positive regulation of cell activation	5.65e-11	53	ANXA1,CD274,SOCS1,IRS2,TNFSF9,AXL,PRDM1,BST1,BCL10,PNP,RUNX1,RUNX3,TREM2,IL1RL1,CEBPA,CCR7,MAP3K8,TBX21,MIR21,CCN2,PTPRC,DPP4,EGR3,TLR6,F2RL1,CCL2,ULBP1,CARD11,PDCD1LG2,NOD2,CARMIL2,CD160,CORO1A,THBS1,TLR4,CLCF1,HLA-E,HLA-G,HES1,HSP90AA1,IGKC,IL1B,IL2RG,IL4R,IL6R,IL6ST,IL7R,IL12A,IGHV4-34,NR4A3,LGALS1,TRBC2,TRBC1
GO:1903039	positive regulation of leukocyte cell-cell adhesion	6.1e-11	38	ANXA1,CD274,SOCS1,TNFSF9,BCL10,PNP,RUNX1,RUNX3,CD44,CCR7,MAP3K8,MIR21,PTPRC,DPP4,EGR3,ETS1,CCL2,CARD11,PDCD1LG2,NOD2,CARMIL2,CD160,CORO1A,HAS2,HLA-E,HLA-G,HES1,HSP90AA1,IL1B,IL2RG,IL4R,IL6R,IL6ST,IL7R,IL12A,ITGA4,NR4A3,LGALS1
GO:0048646	anatomical structure formation involved in morphogenesis	6.1e-11	109	MBP,ACTG1,AHR,ALDH1A3,ANGPT2,ANPEP,ANXA1,RGCC,PHOX2A,MYOG,ALDH1A2,SPHK1,KLF5,NGFR,BCL10,CCN3,RUNX1,CD9,SERPINE1,CD44,TREM2,PCDH8,PDGFRA,E2F7,ADGRG1,CARD10,ATP8B1,KLF4,NRXN3,NRXN1,PLAU,COL8A1,DLL4,GDF15,PPARG,EPGN,CSPG4,MIR21,CCN2,MIR221,MIR22,MIR24-2,MIR23A,MIR27A,CYP1B1,PTGS2,PTHLH,PTPRB,HBEGF,RBP4,EDN1,EGR2,EGR3,ANGPTL4,ELK3,GREM1,ETS1,CEND1,EHD2,CCL2,FOXD1,FOXJ1,FOXC2,SEMA3C,FN1,DKK1,SNAI1,SIX…

## Sheet: AvsB downregulated
ID	Name	q-value FDR B&H	Hit Count in Query List	Hit in Query List
GO:0060047	heart contraction	5.66e-08	26	CACNA2D2,APELA,SCN1A,SCN2B,SCN5A,SGCD,ATP1A2,FXYD2,MAP2K6,ATP2B2,MYBPC3,MYH6,MYH7,ACE,GJA5,UTS2,KCNJ4,KCNJ5,GLP1R,KCNJ11,KCNQ1,CACNA1G,HCN4,ABCC9,HEY2,TNNI2
GO:0003015	heart process	5.66e-08	26	CACNA2D2,APELA,SCN1A,SCN2B,SCN5A,SGCD,ATP1A2,FXYD2,MAP2K6,ATP2B2,MYBPC3,MYH6,MYH7,ACE,GJA5,UTS2,KCNJ4,KCNJ5,GLP1R,KCNJ11,KCNQ1,CACNA1G,HCN4,ABCC9,HEY2,TNNI2
GO:0044057	regulation of system process	1.47e-07	39	HGF,ABAT,CACNA2D2,LRRK2,ACTN3,APELA,ADRA2B,SCN2B,SCN5A,SRL,ALOX5,TENM4,ATP1A2,FXYD2,ATP2B2,MYBPC3,MYH6,MYH7,PPP1R12B,ACE,GJA5,KCNA1,UTS2,ABCC8,KCNJ4,KCNJ5,GLP1R,KCNJ11,KCNQ1,CACNA1G,NPHS1,DRD1,CUX2,HCN4,ABCC9,CBLN1,OPRL1,HEY2,TNNI2
GO:0030001	metal ion transport	5.82e-07	46	CACNA2D2,TSPOAP1,HPN,SCN1A,SCN2B,SCN5A,APLNR,SRL,PLCB2,PLCG2,KCNT1,SLC1A2,KCNV1,LRRC55,SLC6A7,PLCH2,ATP1A2,PLCH1,FXYD2,FAM155B,ATP2B2,BSPRY,SLC28A3,ACE,GJA5,KCNA1,KCNC1,KCNH1,ABCC8,KCNJ4,KCNJ5,GLP1R,KCNJ11,NECTIN1,KCNQ1,KCNS2,CACNA1G,SLC38A3,WNK2,DRD1,HCN4,CAMK2A,JPH2,ABCC9,GRIN2B,OPRL1
GO:1903522	regulation of blood circulation	5.82e-07	25	CACNA2D2,APELA,ADRA2B,SCN2B,SCN5A,ALOX5,ATP1A2,FXYD2,ATP2B2,MYBPC3,MYH6,MYH7,ACE,GJA5,UTS2,KCNJ4,KCNJ5,GLP1R,KCNJ11,KCNQ1,CACNA1G,DRD1,HCN4,ABCC9,HEY2
GO:0006936	muscle contraction	1.24e-06	26	ABAT,ACTN3,ADRA2B,SCN1A,SCN2B,SCN5A,MYOT,SGCD,ATP1A2,MAP2K6,MYBPC3,MYH6,MYH7,PPP1R12B,GJA5,KCNA1,UTS2,KCNJ5,KCNQ1,CACNA1G,TBX20,DRD1,HCN4,MYH14,MYOM2,TNNI2
GO:0008015	blood circulation	1.9e-06	33	ABAT,CACNA2D2,ESR2,APELA,ADRA2B,SCN1A,SCN2B,SCN5A,ALOX5,SGCD,ATP1A2,FXYD2,MAP2K6,ATP2B2,MYBPC3,MYH6,MYH7,ACE,GJA5,UTS2,KCNJ4,KCNJ5,GLP1R,KCNJ11,KCNQ1,CACNA1G,TBX20,DRD1,HCN4,ABCC9,OPRL1,HEY2,TNNI2
GO:0003012	muscle system process	1.97e-06	30	ABAT,ACTN3,ADRA2B,SCN1A,SCN2B,SCN5A,SRL,MYOT,SGCD,KLF15,ATP1A2,MAP2K6,MYBPC3,MYH6,MYH7,PPP1R12B,GJA5,KCNA1,UTS2,ABCC8,KCNJ5,KCNQ1,CACNA1G,TBX20,DRD1,HCN4,MYH14,HEY2,MYOM2,TNNI2
GO:0003013	circulatory system process	2.11e-06	33	ABAT,CACNA2D2,ESR2,APELA,ADRA2B,SCN1A,SCN2B,SCN5A,ALOX5,SGCD,ATP1A2,FXYD2,MAP2K6,ATP2B2,MYBPC3,MYH6,MYH7,ACE,GJA5,UTS2,KCNJ4,KCNJ5,GLP1R,KCNJ11,KCNQ1,CACNA1G,TBX20,DRD1,HCN4,ABCC9,OPRL1,HEY2,TNNI2
GO:0070252	actin-mediated cell contraction	2.44e-06	15	ACTN3,SCN1A,SCN2B,SCN5A,SGCD,ATP1A2,MYBPC3,MYH6,MYH7,GJA5,KCNJ5,KCNQ1,CACNA1G,HCN4,TNNI2
GO:0035637	multicellular organismal signaling	2.45e-06	19	CACNA2D2,SCN1A,SCN2B,SCN5A,ATP1A2,FXYD2,ATP2B2,GJA5,KCNA1,KCNJ4,KCNJ5,KCNJ11,KCNQ1,CACNA1G,DRD1,HCN4,ABCC9,GPR88,MYH14
GO:0008016	regulation of heart contraction	2.45e-06	21	CACNA2D2,APELA,SCN2B,SCN5A,ATP1A2,FXYD2,ATP2B2,MYBPC3,MYH6,MYH7,GJA5,UTS2,KCNJ4,KCNJ5,GLP1R,KCNJ11,KCNQ1,CACNA1G,HCN4,ABCC9,HEY2
GO:0043269	regulation of ion transport	2.45e-06	38	ABAT,CACNA2D2,CLIC5,SCN1A,SCN2B,SCN5A,APLNR,PLCG2,ALOX5,KCNV1,LRRC55,ATP1A2,FXYD2,MAP2K6,ATP2B2,ACE,GJA5,KCNA1,KCNC1,KCNH1,ABCC8,KCNJ4,KCNJ5,GLP1R,KCNJ11,KCNQ1,KCNS2,CACNA1G,SLC38A3,WNK2,DRD1,NPY5R,HCN4,CAMK2A,JPH2,GRIN2B,OPRL1,ROS1
GO:0030048	actin filament-based movement	2.45e-06	16	ACTN3,SCN1A,SCN2B,SCN5A,SGCD,ATP1A2,MYBPC3,MYH6,MYH7,GJA5,KCNJ5,KCNQ1,CACNA1G,HCN4,MYH14,TNNI2
GO:0034762	regulation of transmembrane transport	2.45e-06	33	CACNA2D2,ESR1,CLIC5,SCN1A,SCN2B,SCN5A,APLNR,PLCG2,ALOX5,KLF15,SLC1A2,KCNV1,LRRC55,ATP1A2,FXYD2,ACE,GJA5,KCNA1,KCNC1,KCNH1,ABCC8,KCNJ4,KCNJ5,KCNJ11,KCNQ1,KCNS2,CACNA1G,WNK2,DRD1,HCN4,JPH2,GRIN2B,OPRL1
GO:0098662	inorganic cation transmembrane transport	6e-06	42	CACNA2D2,TSPOAP1,ACTN3,HPN,SCN1A,SCN2B,SCN5A,APLNR,PLCB2,PLCG2,KCNT1,ALOX5,SLC1A2,KCNV1,LRRC55,SLC6A7,SLC15A2,PLCH2,ATP1A2,PLCH1,FXYD2,FAM155B,ATP2B2,SLC28A3,KCNA1,KCNC1,KCNH1,ABCC8,KCNJ4,KCNJ5,GLP1R,KCNJ11,KCNQ1,KCNS2,CACNA1G,WNK2,DRD1,HCN4,JPH2,ABCC9,GRIN2B,OPRL1
GO:0006941	striated muscle contraction	6e-06	17	ACTN3,SCN1A,SCN2B,SCN5A,SGCD,ATP1A2,MAP2K6,MYBPC3,MYH6,MYH7,GJA5,KCNJ5,KCNQ1,CACNA1G,HCN4,MYH14,TNNI2
GO:0034765	regulation of ion transmembrane transport	6.61e-06	29	CACNA2D2,CLIC5,SCN1A,SCN2B,SCN5A,APLNR,PLCG2,ALOX5,KCNV1,LRRC55,ATP1A2,FXYD2,GJA5,KCNA1,KCNC1,KCNH1,ABCC8,KCNJ4,KCNJ5,KCNJ11,KCNQ1,KCNS2,CACNA1G,WNK2,DRD1,HCN4,JPH2,GRIN2B,OPRL1
GO:0060048	cardiac muscle contraction	7.3e-06	15	SCN1A,SCN2B,SCN5A,SGCD,ATP1A2,MAP2K6,MYBPC3,MYH6,MYH7,GJA5,KCNJ5,KCNQ1,CACNA1G,HCN4,TNNI2
GO:0006813	potassium ion transport	7.64e-06	20	HPN,KCNT1,KCNV1,LRRC55,ATP1A2,FXYD2,GJA5,KCNA1,KCNC1,KCNH1,ABCC8,KCNJ4,KCNJ5,KCNJ11,KCNQ1,KCNS2,WNK2,DRD1,HCN4,ABCC9
GO:0098660	inorganic ion transmembrane transport	7.74e-06	44	CACNA2D2,TSPOAP1,ACTN3,CLIC5,HPN,SCN1A,SCN2B,SCN5A,APLNR,PLCB2,PLCG2,KCNT1,ALOX5,SLC1A2,KCNV1,LRRC55,SLC6A7,SLC15A2,PLCH2,ATP1A2,PLCH1,FXYD2,FAM155B,ATP2B2,SLC28A3,KCNA1,KCNC1,KCNH1,ABCC8,KCNJ4,KCNJ5,GLP1R,KCNJ11,KCNQ1,KCNS2,CACNA1G,WNK2,DRD1,HCN4,JPH2,ABCC9,ADAMTS8,GRIN2B,OPRL1
GO:0007267	cell-cell signaling	1.18e-05	63	HGF,PDE1C,ABAT,GJD2,CACNA2D2,TSPOAP1,ESR1,ESR2,LRRK2,MYCBPAP,ADCY5,FZD1,ADRA2B,SCN1A,SCN2B,SCN5A,SORCS2,EXOC3L1,PLCB2,PLCG2,LTBP4,SFRP5,SEPTIN5,PPFIA4,SOSTDC1,CPZ,SLC1A2,RIMS4,SLITRK5,ATP1A2,CADPS2,ATP2B2,CX3CR1,MYH6,DISC1,GJA5,KCNA1,UTS2,NOTUM,SV2B,KCNH1,ABCC8,KCNJ5,GLP1R,KCNJ11,KCNQ1,CACNA1G,WNK2,DRD1,CUX2,NPY5R,HCN4,CAMK2A,PCDHB6,GRIN2B,TSPAN32,GPR88,CBLN1,CBY3,FAM107A,MYH14,CDH3,RASD2
GO:0006812	cation transport	2.43e-05	51	ABAT,CACNA2D2,TSPOAP1,ACTN3,HPN,SCN1A,SCN2B,SCN5A,APLNR,SRL,PLCB2,PLCG2,KCNT1,ALOX5,SLC1A2,KCNV1,LRRC55,SLC6A7,SLC15A2,PLCH2,ATP1A2,PLCH1,FXYD2,FAM155B,ATP2B2,UNC80,BSPRY,SLC28A3,ACE,GJA5,KCNA1,KCNC1,KCNH1,ABCC8,KCNJ4,KCNJ5,GLP1R,KCNJ11,NECTIN1,KCNQ1,KCNS2,CACNA1G,SLC38A3,WNK2,DRD1,HCN4,CAMK2A,JPH2,ABCC9,GRIN2B,OPRL1
GO:0098655	cation transmembrane transport	2.43e-05	44	CACNA2D2,TSPOAP1,ACTN3,HPN,SCN1A,SCN2B,SCN5A,APLNR,PLCB2,PLCG2,KCNT1,ALOX5,SLC1A2,KCNV1,LRRC55,SLC6A7,SLC15A2,PLCH2,ATP1A2,PLCH1,FXYD2,FAM155B,ATP2B2,UNC80,SLC28A3,KCNA1,KCNC1,KCNH1,ABCC8,KCNJ4,KCNJ5,GLP1R,KCNJ11,KCNQ1,KCNS2,CACNA1G,SLC38A3,WNK2,DRD1,HCN4,JPH2,ABCC9,GRIN2B,OPRL1
GO:0034220	ion transmembrane transport	2.46e-05	52	ACACB,CACNA2D2,TSPOAP1,ACTN3,ABCA8,CLIC5,HPN,SCN1A,SCN2B,SCN5A,APLNR,PLCB2,PLCG2,KCNT1,ALOX5,SLC1A2,SLC1A7,KCNV1,LRRC55,SLC6A7,SLC15A2,PLCH2,SLCO1A2,ATP1A2,PLCH1,FXYD2,FAM155B,ATP2B2,UNC80,SLC28A3,GJA5,KCNA1,KCNC1,KCNH1,ABCC8,KCNJ4,KCNJ5,GLP1R,KCNJ11,KCNQ1,KCNS2,CACNA1G,SLC38A3,WNK2,DRD1,HCN4,JPH2,ABCC9,ADAMTS8,GRIN2B,OPRL1,SLC16A8
GO:0071805	potassium ion transmembrane transport	2.46e-05	18	HPN,KCNT1,KCNV1,LRRC55,ATP1A2,FXYD2,KCNA1,KCNC1,KCNH1,ABCC8,KCNJ4,KCNJ5,KCNJ11,KCNQ1,KCNS2,WNK2,HCN4,ABCC9
GO:0061337	cardiac conduction	2.51e-05	14	CACNA2D2,SCN2B,SCN5A,ATP1A2,FXYD2,ATP2B2,GJA5,KCNJ4,KCNJ5,KCNJ11,KCNQ1,CACNA1G,HCN4,ABCC9
GO:0006811	ion transport	2.7e-05	63	ABAT,ACACB,CACNA2D2,TSPOAP1,ACTN3,XKR4,ABCA8,CLIC5,HPN,SCN1A,SCN2B,SCN5A,APLNR,SRL,PLCB2,PLCG2,KCNT1,ALOX5,PPFIA4,SLC1A2,SLC1A7,KCNV1,LRRC55,SLC6A7,SLC15A2,PLCH2,SLCO1A2,ATP1A2,PLCH1,FXYD2,MAP2K6,FAM155B,ATP2B2,UNC80,BSPRY,SLC28A3,ACE,GJA5,KCNA1,KCNC1,KCNH1,ABCC8,KCNJ4,KCNJ5,GLP1R,KCNJ11,NECTIN1,KCNQ1,KCNS2,CACNA1G,SLC38A3,WNK2,DRD1,NPY5R,HCN4,CAMK2A,JPH2,ABCC9,ADAMTS8,GRIN2B,OPRL1,ROS1,SLC16A8
GO:0098916	anterograde trans-synaptic signaling	3.8e-05	37	ABAT,GJD2,CACNA2D2,TSPOAP1,LRRK2,MYCBPAP,ADCY5,SCN1A,SCN2B,SCN5A,SORCS2,SEPTIN5,PPFIA4,SLC1A2,RIMS4,SLITRK5,ATP1A2,CADPS2,ATP2B2,CX3CR1,DISC1,KCNA1,UTS2,SV2B,KCNH1,CACNA1G,DRD1,CUX2,NPY5R,CAMK2A,PCDHB6,GRIN2B,GPR88,CBLN1,FAM107A,MYH14,RASD2
GO:0007268	chemical synaptic transmission	3.8e-05	37	ABAT,GJD2,CACNA2D2,TSPOAP1,LRRK2,MYCBPAP,ADCY5,SCN1A,SCN2B,SCN5A,SORCS2,SEPTIN5,PPFIA4,SLC1A2,RIMS4,SLITRK5,ATP1A2,CADPS2,ATP2B2,CX3CR1,DISC1,KCNA1,UTS2,SV2B,KCNH1,CACNA1G,DRD1,CUX2,NPY5R,CAMK2A,PCDHB6,GRIN2B,GPR88,CBLN1,FAM107A,MYH14,RASD2
GO:0099537	trans-synaptic signaling	4.71e-05	37	ABAT,GJD2,CACNA2D2,TSPOAP1,LRRK2,MYCBPAP,ADCY5,SCN1A,SCN2B,SCN5A,SORCS2,SEPTIN5,PPFIA4,SLC1A2,RIMS4,SLITRK5,ATP1A2,CADPS2,ATP2B2,CX3CR1,DISC1,KCNA1,UTS2,SV2B,KCNH1,CACNA1G,DRD1,CUX2,NPY5R,CAMK2A,PCDHB6,GRIN2B,GPR88,CBLN1,FAM107A,MYH14,RASD2
GO:0002027	regulation of heart rate	5.04e-05	12	SCN2B,SCN5A,MYBPC3,MYH6,MYH7,GJA5,UTS2,KCNJ5,KCNQ1,CACNA1G,HCN4,HEY2
GO:0055085	transmembrane transport	5.92e-05	59	ACACB,CACNA2D2,TSPOAP1,ESR1,ACTN3,ABCA8,CLIC5,HPN,SCN1A,SLC35D3,SCN2B,SCN5A,APLNR,PLCB2,PLCG2,SVOP,KCNT1,ALOX5,KLF15,SLC1A2,SLC1A7,KCNV1,LRRC55,SLC6A7,SLC15A2,PRF1,PLCH2,SLCO1A2,ATP1A2,PLCH1,FXYD2,FAM155B,ATP2B2,UNC80,SLC28A3,ACE,GJA5,KCNA1,KCNC1,SV2B,KCNH1,ABCC8,KCNJ4,KCNJ5,GLP1R,KCNJ11,KCNQ1,KCNS2,CACNA1G,SLC38A3,WNK2,DRD1,HCN4,JPH2,ABCC9,ADAMTS8,GRIN2B,OPRL1,SLC16A8
GO:0099536	synaptic signaling	6.08e-05	37	ABAT,GJD2,CACNA2D2,TSPOAP1,LRRK2,MYCBPAP,ADCY5,SCN1A,SCN2B,SCN5A,SORCS2,SEPTIN5,PPFIA4,SLC1A2,RIMS4,SLITRK5,ATP1A2,CADPS2,ATP2B2,CX3CR1,DISC1,KCNA1,UTS2,SV2B,KCNH1,CACNA1G,DRD1,CUX2,NPY5R,CAMK2A,PCDHB6,GRIN2B,GPR88,CBLN1,FAM107A,MYH14,RASD2
GO:0001508	action potential	8.66e-05	15	GJD2,SCN1A,SCN2B,SCN5A,ATP1A2,GJA5,KCNA1,KCNJ5,KCNQ1,CACNA1G,DRD1,HCN4,GRIN2B,GPR88,MYH14
GO:0007610	behavior	8.75e-05	32	ABAT,OPN4,ESR2,LRRK2,ADCY5,SCN1A,PPP1R1B,ALB,SEPTIN5,SLC1A2,PREX2,SLITRK5,ATP1A2,ATP2B2,CX3CR1,ACE,PER3,UTS2,ABCC8,GLP1R,GNG7,DRD1,CUX2,NPY5R,GRIN2B,GPR88,OPRL1,TAFA2,MYH14,MYO15A,OTOG,RASD2
GO:0086003	cardiac muscle cell contraction	9.04e-05	10	SCN1A,SCN2B,SCN5A,SGCD,ATP1A2,GJA5,KCNJ5,KCNQ1,CACNA1G,HCN4
GO:1990573	potassium ion import across plasma membrane	0.000143	8	ATP1A2,FXYD2,KCNJ4,KCNJ5,KCNJ11,WNK2,HCN4,ABCC9
GO:0086012	membrane depolarization during cardiac muscle cell action potential	0.000169	6	SCN2B,SCN5A,ATP1A2,GJA5,CACNA1G,HCN4
GO:0051480	regulation of cytosolic calcium ion concentration	0.000175	22	TSPOAP1,ESR1,ADCY5,APLNR,PLCB2,CMKLR1,PLCG2,PLCH2,ATP1A2,PLCH1,FAM155B,ATP2B2,CX3CR1,UTS2,KCNH1,GLP1R,CACNA1G,DRD1,JPH2,GRIN2B,OPRL1,TGM2
GO:0042391	regulation of membrane potential	0.000192	25	ABAT,GJD2,LRRK2,SCN1A,SCN2B,SCN5A,KCNT1,RIMS4,ATP1A2,GJA5,KCNA1,KCNC1,KCNH1,KCNJ5,KCNJ11,KCNQ1,CACNA1G,DRD1,CUX2,RGS7BP,HCN4,GRIN2B,GPR88,CBLN1,MYH14
GO:0086091	regulation of heart rate by cardiac conduction	0.000261	7	SCN2B,SCN5A,GJA5,KCNJ5,KCNQ1,CACNA1G,HCN4
GO:0015672	monovalent inorganic cation transport	0.000303	30	ACTN3,HPN,SCN1A,SCN2B,SCN5A,KCNT1,ALOX5,SLC1A2,KCNV1,LRRC55,SLC6A7,SLC15A2,ATP1A2,FXYD2,SLC28A3,GJA5,KCNA1,KCNC1,KCNH1,ABCC8,KCNJ4,KCNJ5,KCNJ11,KCNQ1,KCNS2,SLC38A3,WNK2,DRD1,HCN4,ABCC9
GO:0050801	ion homeostasis	0.00031	35	TSPOAP1,ESR1,LRRK2,ADCY5,SCN2B,SCN5A,APLNR,PLCB2,CMKLR1,PLCG2,SGCD,PLCH2,ATP1A2,PLCH1,FAM155B,ATP2B2,UNC80,CX3CR1,SLAMF8,DISC1,GDF2,ACE,GJA5,KCNA1,UTS2,KCNH1,GLP1R,CACNA1G,WNK2,DRD1,HCN4,JPH2,GRIN2B,OPRL1,TGM2
GO:0086010	membrane depolarization during action potential	0.000349	7	SCN1A,SCN2B,SCN5A,ATP1A2,GJA5,CACNA1G,HCN4
GO:0086001	cardiac muscle cell action potential	0.000368	9	SCN1A,SCN2B,SCN5A,ATP1A2,GJA5,KCNJ5,KCNQ1,CACNA1G,HCN4
GO:0055074	calcium ion homeostasis	0.000374	25	TSPOAP1,ESR1,ADCY5,SCN5A,APLNR,PLCB2,CMKLR1,PLCG2,SGCD,PLCH2,ATP1A2,PLCH1,FAM155B,ATP2B2,CX3CR1,DISC1,UTS2,KCNH1,GLP1R,CACNA1G,DRD1,JPH2,GRIN2B,OPRL1,TGM2
GO:0043270	positive regulation of ion transport	0.000462	19	ABAT,SCN5A,APLNR,PLCG2,ALOX5,LRRC55,MAP2K6,ATP2B2,KCNA1,KCNC1,ABCC8,KCNJ11,KCNQ1,SLC38A3,WNK2,DRD1,CAMK2A,JPH2,GRIN2B
GO:0072507	divalent inorganic cation homeostasis	0.000462	26	TSPOAP1,ESR1,ADCY5,SCN5A,APLNR,PLCB2,CMKLR1,PLCG2,SGCD,PLCH2,ATP1A2,PLCH1,FAM155B,ATP2B2,CX3CR1,DISC1,KCNA1,UTS2,KCNH1,GLP1R,CACNA1G,DRD1,JPH2,GRIN2B,OPRL1,TGM2
GO:0086018	SA node cell to atrial cardiac muscle cell signaling	0.000722	4	SCN5A,GJA5,CACNA1G,HCN4

## Sheet: BvsD upregulated
ID	Name	q-value FDR B&H	Hit Count in Query List	Hit in Query List
GO:0006936	muscle contraction	4.92e-05	20	ABAT,ADRA1B,ADRA2B,SCN1A,SCN2B,SCN5A,MYOT,MAP2K6,MYH6,PPP1R12B,KCNA5,KCNH2,KCNJ5,CACNA1G,TBX20,DRD1,NPY1R,HCN4,P2RX6,MYH14
GO:0008015	blood circulation	4.92e-05	25	ABAT,ADRA1B,ADRA2B,SCN1A,SCN2B,SCN5A,ALOX5,ANGPT1,MAP2K6,ATP2B2,MYH6,SREBF1,KCNA5,NFE2,KCNH2,KCNJ4,KCNJ5,KCNJ11,CACNA1G,TBX20,DRD1,NPY1R,HCN4,OPRL1,SMAD6
GO:0003013	circulatory system process	4.92e-05	25	ABAT,ADRA1B,ADRA2B,SCN1A,SCN2B,SCN5A,ALOX5,ANGPT1,MAP2K6,ATP2B2,MYH6,SREBF1,KCNA5,NFE2,KCNH2,KCNJ4,KCNJ5,KCNJ11,CACNA1G,TBX20,DRD1,NPY1R,HCN4,OPRL1,SMAD6
GO:0030001	metal ion transport	4.92e-05	33	TSPOAP1,SCN1A,SCN2B,SCN5A,PLCB2,ASIC4,SLC34A2,SLC1A2,SLC6A7,PLCH1,FAM155B,ATP2B2,BSPRY,CRACR2B,KLHL3,KCNA5,KCNC1,KCNH2,KCNJ4,KCNJ5,KCNJ11,NECTIN1,KCNN1,CACNA1G,WNK2,DRD1,HCN4,JPH2,ABCB6,GRIN2B,OPRL1,ATP1B4,EGF
GO:1903522	regulation of blood circulation	5.99e-05	18	ADRA1B,ADRA2B,SCN2B,SCN5A,ALOX5,ATP2B2,MYH6,SREBF1,KCNA5,KCNH2,KCNJ4,KCNJ5,KCNJ11,CACNA1G,DRD1,NPY1R,HCN4,SMAD6
GO:0050801	ion homeostasis	8.85e-05	30	TSPOAP1,LRRK2,ADCY5,S100A9,ADRA1B,SCN2B,SCN5A,PLCB2,CMKLR1,SLC34A2,SLC26A9,PLCH1,FAM155B,ATP2B2,SLAMF8,CCR9,GDF2,KLHL3,KCNA5,KCNH2,PYGM,CACNA1G,WNK2,DRD1,NPY1R,HCN4,JPH2,ABCB6,GRIN2B,OPRL1
GO:0086091	regulation of heart rate by cardiac conduction	0.000105	7	SCN2B,SCN5A,KCNA5,KCNH2,KCNJ5,CACNA1G,HCN4
GO:0003012	muscle system process	0.000256	21	ABAT,ADRA1B,ADRA2B,SCN1A,SCN2B,SCN5A,MYOT,KLF15,MAP2K6,MYH6,PPP1R12B,KCNA5,KCNH2,KCNJ5,CACNA1G,TBX20,DRD1,NPY1R,HCN4,P2RX6,MYH14
GO:0002027	regulation of heart rate	0.000256	10	ADRA1B,SCN2B,SCN5A,MYH6,SREBF1,KCNA5,KCNH2,KCNJ5,CACNA1G,HCN4
GO:0044057	regulation of system process	0.000301	25	ABAT,LRRK2,TAFA4,ADRA1B,ADRA2B,SCN2B,SCN5A,ALOX5,TENM4,ATP2B2,MYH6,PPP1R12B,SREBF1,KCNA5,KCNH2,KCNJ4,KCNJ5,KCNJ11,CACNA1G,DRD1,NPY1R,HCN4,CBLN1,OPRL1,SMAD6
GO:0060048	cardiac muscle contraction	0.000383	11	ADRA1B,SCN1A,SCN2B,SCN5A,MAP2K6,MYH6,KCNA5,KCNH2,KCNJ5,CACNA1G,HCN4
GO:0006811	ion transport	0.000383	46	ABAT,ACACB,TSPOAP1,SCN1A,SCN2B,SCN5A,PLCB2,ASIC4,ALOX5,PLA2G3,SLC34A2,SLC26A9,SLC1A2,SLC1A7,SLC6A7,SLCO1A2,PLCH1,MAP2K6,FAM155B,ATP2B2,BSPRY,CRACR2B,KLHL3,ABCG4,KCNA5,KCNC1,KCNH2,KCNJ4,KCNJ5,KCNJ11,NECTIN1,KCNN1,CACNA1G,WNK2,DRD1,NPY5R,HCN4,SLC19A3,JPH2,ABCB6,GRIN2B,OPRL1,ATP1B4,EGF,SLCO4C1,P2RX6
GO:0007267	cell-cell signaling	0.000386	45	ABAT,TSPOAP1,LRRK2,MYCBPAP,ADCY5,S100A9,ADRA1B,ADRA2B,SCN1A,SCN2B,SCN5A,EXOC3L1,PLCB2,PNOC,SFRP5,SEPTIN5,SOSTDC1,SLC1A2,IGFBP4,RIMS4,SORCS3,ATP2B2,MYH6,SREBF1,KCNA5,NOTUM,NFE2,SV2B,KCNJ5,KCNJ11,KCNN1,CACNA1G,WNK2,DRD1,NPY1R,NPY5R,HCN4,GRK5,GRIN2B,CBLN1,EGF,FAM107A,P2RX6,MYH14,RASD2
GO:0035637	multicellular organismal signaling	0.000433	13	SCN1A,SCN2B,SCN5A,ATP2B2,KCNA5,KCNH2,KCNJ4,KCNJ5,KCNJ11,CACNA1G,DRD1,HCN4,MYH14
GO:0086018	SA node cell to atrial cardiac muscle cell signaling	0.000433	4	SCN5A,KCNA5,CACNA1G,HCN4
GO:0086015	SA node cell action potential	0.000433	4	SCN5A,KCNA5,CACNA1G,HCN4
GO:0086001	cardiac muscle cell action potential	0.000433	8	SCN1A,SCN2B,SCN5A,KCNA5,KCNH2,KCNJ5,CACNA1G,HCN4
GO:0006941	striated muscle contraction	0.000433	12	ADRA1B,SCN1A,SCN2B,SCN5A,MAP2K6,MYH6,KCNA5,KCNH2,KCNJ5,CACNA1G,HCN4,MYH14
GO:0048878	chemical homeostasis	0.000509	35	TSPOAP1,LRRK2,ADCY5,S100A9,ADRA1B,SCN2B,SCN5A,PLCB2,CMKLR1,ALOX12B,VCAM1,KLF15,SLC34A2,SLC26A9,PLCH1,FAM155B,ATP2B2,SLAMF8,CCR9,PPP1R3G,GDF2,KLHL3,KCNA5,KCNH2,KCNJ11,PYGM,CACNA1G,WNK2,DRD1,NPY1R,HCN4,JPH2,ABCB6,GRIN2B,OPRL1
GO:0060047	heart contraction	0.000509	15	ADRA1B,SCN1A,SCN2B,SCN5A,MAP2K6,ATP2B2,MYH6,SREBF1,KCNA5,KCNH2,KCNJ4,KCNJ5,KCNJ11,CACNA1G,HCN4
GO:0086002	cardiac muscle cell action potential involved in contraction	0.000518	7	SCN1A,SCN2B,SCN5A,KCNA5,KCNH2,KCNJ5,CACNA1G
GO:0086070	SA node cell to atrial cardiac muscle cell communication	0.000518	4	SCN5A,KCNA5,CACNA1G,HCN4
GO:0098771	inorganic ion homeostasis	0.000518	26	TSPOAP1,LRRK2,ADCY5,S100A9,ADRA1B,SCN5A,PLCB2,CMKLR1,SLC34A2,SLC26A9,PLCH1,FAM155B,ATP2B2,SLAMF8,CCR9,GDF2,KCNA5,KCNH2,PYGM,CACNA1G,DRD1,NPY1R,JPH2,ABCB6,GRIN2B,OPRL1
GO:0086003	cardiac muscle cell contraction	0.000518	8	SCN1A,SCN2B,SCN5A,KCNA5,KCNH2,KCNJ5,CACNA1G,HCN4
GO:0034220	ion transmembrane transport	0.00052	37	ACACB,TSPOAP1,SCN1A,SCN2B,SCN5A,PLCB2,ASIC4,ALOX5,SLC34A2,SLC26A9,SLC1A2,SLC1A7,SLC6A7,SLCO1A2,PLCH1,FAM155B,ATP2B2,ABCG4,KCNA5,KCNC1,KCNH2,KCNJ4,KCNJ5,KCNJ11,KCNN1,CACNA1G,WNK2,DRD1,HCN4,SLC19A3,JPH2,ABCB6,GRIN2B,OPRL1,ATP1B4,SLCO4C1,P2RX6
GO:0003015	heart process	0.000554	15	ADRA1B,SCN1A,SCN2B,SCN5A,MAP2K6,ATP2B2,MYH6,SREBF1,KCNA5,KCNH2,KCNJ4,KCNJ5,KCNJ11,CACNA1G,HCN4
GO:0006812	cation transport	0.000602	36	ABAT,TSPOAP1,SCN1A,SCN2B,SCN5A,PLCB2,ASIC4,ALOX5,SLC34A2,SLC1A2,SLC6A7,PLCH1,FAM155B,ATP2B2,BSPRY,CRACR2B,KLHL3,KCNA5,KCNC1,KCNH2,KCNJ4,KCNJ5,KCNJ11,NECTIN1,KCNN1,CACNA1G,WNK2,DRD1,HCN4,JPH2,ABCB6,GRIN2B,OPRL1,ATP1B4,EGF,P2RX6
GO:0086010	membrane depolarization during action potential	0.000709	6	SCN1A,SCN2B,SCN5A,KCNH2,CACNA1G,HCN4
GO:0007626	locomotory behavior	0.00083	13	ABAT,LRRK2,ADCY5,ADRA1B,SCN1A,PREX2,ASTN1,ATP2B2,DRD1,NPY1R,OPRL1,MYO15A,RASD2
GO:0061337	cardiac conduction	0.000841	10	SCN2B,SCN5A,ATP2B2,KCNA5,KCNH2,KCNJ4,KCNJ5,KCNJ11,CACNA1G,HCN4
GO:0042391	regulation of membrane potential	0.000852	19	ABAT,LRRK2,TAFA4,SCN1A,SCN2B,SCN5A,RIMS4,KCNA5,KCNC1,KCNH2,KCNJ5,KCNJ11,CACNA1G,DRD1,HCN4,GRIN2B,CBLN1,P2RX6,MYH14
GO:0055080	cation homeostasis	0.000881	25	TSPOAP1,LRRK2,ADCY5,S100A9,ADRA1B,SCN5A,PLCB2,CMKLR1,SLC26A9,PLCH1,FAM155B,ATP2B2,SLAMF8,CCR9,GDF2,KCNA5,KCNH2,PYGM,CACNA1G,DRD1,NPY1R,JPH2,ABCB6,GRIN2B,OPRL1
GO:0098662	inorganic cation transmembrane transport	0.000909	28	TSPOAP1,SCN1A,SCN2B,SCN5A,PLCB2,ASIC4,ALOX5,SLC34A2,SLC1A2,SLC6A7,PLCH1,FAM155B,ATP2B2,KCNA5,KCNC1,KCNH2,KCNJ4,KCNJ5,KCNJ11,KCNN1,CACNA1G,WNK2,DRD1,HCN4,JPH2,ABCB6,GRIN2B,OPRL1
GO:0001508	action potential	0.00127	11	SCN1A,SCN2B,SCN5A,KCNA5,KCNH2,KCNJ5,CACNA1G,DRD1,HCN4,GRIN2B,MYH14
GO:0030048	actin filament-based movement	0.00136	10	SCN1A,SCN2B,SCN5A,MYH6,KCNA5,KCNH2,KCNJ5,CACNA1G,HCN4,MYH14
GO:0086046	membrane depolarization during SA node cell action potential	0.00139	3	SCN5A,CACNA1G,HCN4
GO:0098655	cation transmembrane transport	0.00139	30	TSPOAP1,SCN1A,SCN2B,SCN5A,PLCB2,ASIC4,ALOX5,SLC34A2,SLC1A2,SLC6A7,PLCH1,FAM155B,ATP2B2,KCNA5,KCNC1,KCNH2,KCNJ4,KCNJ5,KCNJ11,KCNN1,CACNA1G,WNK2,DRD1,HCN4,JPH2,ABCB6,GRIN2B,OPRL1,ATP1B4,P2RX6
GO:0006873	cellular ion homeostasis	0.00139	23	TSPOAP1,LRRK2,ADCY5,S100A9,ADRA1B,PLCB2,CMKLR1,SLC34A2,PLCH1,FAM155B,ATP2B2,SLAMF8,CCR9,GDF2,KCNA5,PYGM,CACNA1G,DRD1,NPY1R,JPH2,ABCB6,GRIN2B,OPRL1
GO:0098660	inorganic ion transmembrane transport	0.00151	29	TSPOAP1,SCN1A,SCN2B,SCN5A,PLCB2,ASIC4,ALOX5,SLC34A2,SLC26A9,SLC1A2,SLC6A7,PLCH1,FAM155B,ATP2B2,KCNA5,KCNC1,KCNH2,KCNJ4,KCNJ5,KCNJ11,KCNN1,CACNA1G,WNK2,DRD1,HCN4,JPH2,ABCB6,GRIN2B,OPRL1
GO:0055085	transmembrane transport	0.00154	41	ACACB,TSPOAP1,SCN1A,SCN2B,SCN5A,PLCB2,ASIC4,ALOX5,KLF15,SLC34A2,SLC26A9,SLC1A2,SLC1A7,SLC6A7,PRF1,SLCO1A2,PLCH1,FAM155B,ATP2B2,ABCG4,GJA3,KCNA5,KCNC1,SV2B,KCNH2,KCNJ4,KCNJ5,KCNJ11,KCNN1,CACNA1G,WNK2,DRD1,HCN4,SLC19A3,JPH2,ABCB6,GRIN2B,OPRL1,ATP1B4,SLCO4C1,P2RX6
GO:0008016	regulation of heart contraction	0.00154	13	ADRA1B,SCN2B,SCN5A,ATP2B2,MYH6,SREBF1,KCNA5,KCNH2,KCNJ4,KCNJ5,KCNJ11,CACNA1G,HCN4
GO:1990573	potassium ion import across plasma membrane	0.00158	6	KCNH2,KCNJ4,KCNJ5,KCNJ11,WNK2,HCN4
GO:0055082	cellular chemical homeostasis	0.00162	26	TSPOAP1,LRRK2,ADCY5,S100A9,ADRA1B,PLCB2,CMKLR1,VCAM1,KLF15,SLC34A2,PLCH1,FAM155B,ATP2B2,SLAMF8,CCR9,GDF2,KCNA5,KCNJ11,PYGM,CACNA1G,DRD1,NPY1R,JPH2,ABCB6,GRIN2B,OPRL1
GO:0051480	regulation of cytosolic calcium ion concentration	0.00169	16	TSPOAP1,ADCY5,ADRA1B,PLCB2,CMKLR1,PLCH1,FAM155B,ATP2B2,CCR9,KCNA5,CACNA1G,DRD1,NPY1R,JPH2,GRIN2B,OPRL1
GO:0070252	actin-mediated cell contraction	0.00169	9	SCN1A,SCN2B,SCN5A,MYH6,KCNA5,KCNH2,KCNJ5,CACNA1G,HCN4
GO:0042310	vasoconstriction	0.0021	8	ADRA1B,ADRA2B,ALOX5,KCNA5,CACNA1G,DRD1,NPY1R,SMAD6
GO:0086019	cell-cell signaling involved in cardiac conduction	0.0021	5	SCN5A,KCNA5,KCNJ5,CACNA1G,HCN4
GO:0098916	anterograde trans-synaptic signaling	0.0021	25	ABAT,TSPOAP1,LRRK2,MYCBPAP,ADCY5,SCN1A,SCN2B,SCN5A,PNOC,SEPTIN5,SLC1A2,RIMS4,SORCS3,ATP2B2,SV2B,KCNN1,CACNA1G,DRD1,NPY5R,GRIN2B,CBLN1,FAM107A,P2RX6,MYH14,RASD2
GO:0007268	chemical synaptic transmission	0.0021	25	ABAT,TSPOAP1,LRRK2,MYCBPAP,ADCY5,SCN1A,SCN2B,SCN5A,PNOC,SEPTIN5,SLC1A2,RIMS4,SORCS3,ATP2B2,SV2B,KCNN1,CACNA1G,DRD1,NPY5R,GRIN2B,CBLN1,FAM107A,P2RX6,MYH14,RASD2
GO:0030003	cellular cation homeostasis	0.00238	22	TSPOAP1,LRRK2,ADCY5,S100A9,ADRA1B,PLCB2,CMKLR1,PLCH1,FAM155B,ATP2B2,SLAMF8,CCR9,GDF2,KCNA5,PYGM,CACNA1G,DRD1,NPY1R,JPH2,ABCB6,GRIN2B,OPRL1

## Sheet: BvsD downregulated
ID	Name	q-value FDR B&H	Hit Count in Query List	Hit in Query List
GO:0042127	regulation of cell population proliferation	2.377e-16	150	ADRA2A,KITLG,AHR,CD200,SH3RF1,ANXA1,RGCC,AREG,CD274,ATF3,IRS2,NEAT1,MYC,SERPINB7,TNFSF9,MYOG,DLK1,TNFRSF11A,BDNF,BNC1,BMPR1B,APLN,BST1,SPHK1,KLF5,NGF,CCN3,PNP,NPPC,TNFSF18,NTF3,CAV1,RUNX1,CD9,TNFRSF8,ERRFI1,SERPINE1,CD44,IL1RL1,OSMR,CDH13,CEBPA,PDGFRA,CGA,E2F7,ADGRG1,KLF4,PLAU,CCR7,PMAIP1,KLB,SERTAD1,DLL4,PTGES,EPGN,MIR143,CHD5,MIR21,CCN2,MIR221,MIR22,MIR24-2,MIR23A,MIR27A,CYP1B1,PTGER4,PTGS2,PTH…
GO:0016477	cell migration	1.293e-15	139	RHOJ,MET,ADRA2A,KITLG,MMP1,MMP10,IGKV4-1,IGKV3-20,IGKV2-28,CD200,SH3RF1,ANXA1,RGCC,RND3,CD274,IRS2,LRRC15,MYC,TNFRSF11A,TNFRSF10D,BDKRB1,IQGAP1,BST1,SPHK1,CCN3,TNFSF18,NTF3,NR4A2,CAV1,CD9,SERPINE1,CD44,TREM2,DCLK1,CDH13,PDGFRA,CGA,ADGRG1,CARD10,KLF4,PLAU,CCR7,DLL4,TBX21,CXCL14,AKAP12,MIR143,MIR21,CCN2,MIR221,MIR22,MIR24-2,MIR23A,CDKN2B-AS1,MIR27A,CYP1B1,DCN,PTGER4,PRAG1,PTGS2,PTK6,PTPRR,RAC2,DPP4…
GO:0010941	regulation of cell death	8.483e-15	147	ASIC2,MCF2,ADCYAP1R1,MET,MTCO2P12,KITLG,AHR,MMP3,ALDH1A3,CD200,SH3RF1,ANXA1,RGCC,MT-CO2,CD274,ATF3,IRS2,MYC,GADD45B,TNFSF9,TNFRSF10D,BDNF,BMPR1B,FOXL2,SPHK1,NGF,BCL10,CCN3,PNP,TNFSF18,NTF3,NR4A2,CASP4,CAV1,TNFRSF8,SERPINE1,SERPINB2,CD44,TREM2,PDE2A,CARD10,KLF4,CIDEA,PLAUR,CCR7,BMP8A,PLK3,CNR1,PMAIP1,AKAP12,MIR103A2,MIR21,CCN2,MIR221,MIR22,MIR24-2,CYP1B1,BNC2,RASSF2,PTGS2,DDIT3,MTRNR2L12,MTRNR2L8,…
GO:0051674	localization of cell	8.483e-15	145	RHOJ,MET,ADRA2A,KITLG,MMP1,MMP10,IGKV4-1,IGKV3-20,IGKV2-28,CD200,SH3RF1,ANXA1,RGCC,RND3,CD274,IRS2,LRRC15,MYC,MYO10,TNFRSF11A,TNFRSF10D,BDKRB1,IQGAP1,BST1,SPHK1,CCN3,TNFSF18,NTF3,NR4A2,CAV1,CD9,SERPINE1,CD44,TREM2,DCLK1,CDH13,PDGFRA,CGA,ADGRG1,CARD10,KLF4,PLAU,CCR7,DLL4,TBX21,CXCL14,AKAP12,MIR143,MIR21,CCN2,MIR221,MIR22,MIR24-2,MIR23A,CDKN2B-AS1,MIR27A,CYP1B1,DCN,PTGER4,PRAG1,PTGS2,PTK6,PTPRR,DNA…
GO:0048870	cell motility	8.483e-15	145	RHOJ,MET,ADRA2A,KITLG,MMP1,MMP10,IGKV4-1,IGKV3-20,IGKV2-28,CD200,SH3RF1,ANXA1,RGCC,RND3,CD274,IRS2,LRRC15,MYC,MYO10,TNFRSF11A,TNFRSF10D,BDKRB1,IQGAP1,BST1,SPHK1,CCN3,TNFSF18,NTF3,NR4A2,CAV1,CD9,SERPINE1,CD44,TREM2,DCLK1,CDH13,PDGFRA,CGA,ADGRG1,CARD10,KLF4,PLAU,CCR7,DLL4,TBX21,CXCL14,AKAP12,MIR143,MIR21,CCN2,MIR221,MIR22,MIR24-2,MIR23A,CDKN2B-AS1,MIR27A,CYP1B1,DCN,PTGER4,PRAG1,PTGS2,PTK6,PTPRR,DNA…
GO:2000145	regulation of cell motility	1.073e-13	99	RHOJ,MET,ADRA2A,KITLG,MMP10,CD200,ANXA1,RGCC,RND3,CD274,IRS2,LRRC15,MYC,BDKRB1,IQGAP1,BST1,SPHK1,CCN3,TNFSF18,NTF3,CAV1,CD9,SERPINE1,TREM2,CDH13,PDGFRA,CGA,ADGRG1,CARD10,KLF4,PLAU,CCR7,DLL4,CXCL14,AKAP12,MIR143,MIR21,MIR221,MIR22,MIR24-2,MIR23A,CDKN2B-AS1,MIR27A,CYP1B1,DCN,PTGER4,PRAG1,PTGS2,PTPRR,RAC2,HBEGF,DUSP1,EDN1,EGFR,EGR1,GREM1,EREG,PRR5L,MALAT1,ETS1,F2RL1,EFEMP1,CCL2,FOXF1,FOXC2,SEMA3C,SG…
GO:0030334	regulation of cell migration	1.073e-13	95	RHOJ,MET,ADRA2A,KITLG,MMP10,CD200,ANXA1,RGCC,RND3,CD274,IRS2,LRRC15,MYC,BDKRB1,IQGAP1,BST1,SPHK1,CCN3,TNFSF18,NTF3,CAV1,CD9,SERPINE1,TREM2,CDH13,PDGFRA,CGA,ADGRG1,CARD10,KLF4,PLAU,CCR7,DLL4,CXCL14,AKAP12,MIR143,MIR21,MIR221,MIR22,MIR24-2,MIR23A,CDKN2B-AS1,MIR27A,CYP1B1,DCN,PTGER4,PTGS2,PTPRR,RAC2,HBEGF,DUSP1,EDN1,EGFR,EGR1,GREM1,PRR5L,ETS1,F2RL1,EFEMP1,CCL2,FOXF1,FOXC2,SEMA3C,SGK1,SNAI2,SNAI1,SP1…
GO:0001525	angiogenesis	1.544e-13	70	RHOJ,AHR,ANXA1,RGCC,APLN,SPHK1,KLF5,CCN3,CAV1,RUNX1,SERPINE1,CDH13,PDGFRA,E2F7,ADGRG1,CARD10,KLF4,NRXN1,PLAU,COL8A1,COL8A2,DLL4,EPGN,MIR143,MIR21,CCN2,MIR221,MIR22,MIR24-2,MIR23A,MIR27A,CYP1B1,DCN,PTGS2,PTPRB,HBEGF,EDN1,EGR3,ANGPTL4,ELK3,GREM1,EPHB1,EREG,ETS1,TNFRSF12A,CCL2,FOXC1,FOXC2,SP100,GBX2,HPSE,ANGPTL3,SPINK5,TBXA2R,SOX17,ESM1,CD160,TGFA,TGFBI,HHIP,HHEX,HMOX1,NR4A1,WNT7A,CCN1,IL1A,ITGB8,CX…
GO:0043067	regulation of programmed cell death	7.997e-13	133	ASIC2,MCF2,MET,KITLG,ALDH1A3,SH3RF1,ANXA1,RGCC,CD274,ATF3,IRS2,MYC,GADD45B,TNFSF9,TNFRSF10D,BDNF,BMPR1B,FOXL2,SPHK1,NGF,BCL10,PNP,TNFSF18,NTF3,NR4A2,CASP4,CAV1,TNFRSF8,SERPINE1,SERPINB2,CD44,TREM2,CARD10,KLF4,CIDEA,PLAUR,CCR7,BMP8A,PLK3,CNR1,PMAIP1,AKAP12,MIR103A2,MIR21,CCN2,MIR221,MIR22,MIR24-2,CYP1B1,BNC2,RASSF2,PTGS2,DDIT3,MTRNR2L12,MTRNR2L8,PCSK9,BCL2L10,RASGRF2,DUSP1,DUSP6,EDN1,GAL,EGFR,EGR1…
GO:0001568	blood vessel development	7.997e-13	81	RHOJ,AHR,ADGRF4,ANXA1,RGCC,SERPINB7,APLN,SPHK1,KLF5,CCN3,CAV1,RUNX1,SERPINE1,CDH13,PDE2A,PDGFRA,E2F7,ADGRG1,CARD10,KLF4,NRXN1,PLAU,COL8A1,COL8A2,DLL4,EPGN,MIR143,MIR21,CCN2,MIR221,MIR22,MIR24-2,MIR23A,MIR27A,CYP1B1,DCN,PTGER4,PTGS2,DDIT3,PTPRB,HBEGF,EDN1,EGR1,EGR3,ANGPTL4,ELK3,GREM1,EPHB1,EREG,ETS1,TNFRSF12A,CCL2,FOXF1,FOXC1,FOXC2,SEMA3C,SP100,GBX2,HPSE,ANGPTL3,SPINK5,TBXA2R,SOX17,ESM1,CD160,TGFA…
GO:0001944	vasculature development	7.997e-13	83	RHOJ,AHR,ADGRF4,ANXA1,RGCC,SERPINB7,APLN,SPHK1,KLF5,CCN3,CAV1,RUNX1,ERRFI1,SERPINE1,CDH13,PDE2A,PDGFRA,E2F7,ADGRG1,CARD10,KLF4,NRXN1,PLAU,COL8A1,COL8A2,DLL4,EPGN,MIR143,MIR21,CCN2,MIR221,MIR22,MIR24-2,MIR23A,MIR27A,CYP1B1,DCN,PTGER4,PTGS2,DDIT3,PTPRB,HBEGF,EDN1,EGR1,EGR3,ANGPTL4,ELK3,GREM1,EPHB1,EREG,ETS1,TNFRSF12A,CCL2,FOXF1,FOXC1,FOXC2,SEMA3C,SP100,GBX2,HPSE,ANGPTL3,SPINK5,TBXA2R,SOX17,ESM1,CD1…
GO:0030335	positive regulation of cell migration	1.562e-12	66	RHOJ,MET,ADRA2A,KITLG,ANXA1,CD274,IRS2,LRRC15,MYC,BDKRB1,IQGAP1,SPHK1,TNFSF18,NTF3,CAV1,SERPINE1,TREM2,CDH13,PDGFRA,CGA,PLAU,CCR7,CXCL14,AKAP12,MIR143,MIR21,MIR221,MIR23A,CDKN2B-AS1,MIR27A,CYP1B1,PTGER4,PTGS2,RAC2,HBEGF,EDN1,EGFR,EGR1,ETS1,F2RL1,CCL2,FOXF1,FOXC2,SEMA3C,SNAI2,SNAI1,GATA3,ANGPTL3,CARMIL2,GRB7,TWIST2,TFAP2A,TNFAIP6,HMOX1,WNT7A,CCN1,IL1A,IL6R,IL12A,ITGA2,ITGA4,CXCR4,KIT,NR4A3,LAMC2,C…
GO:0072358	cardiovascular system development	1.562e-12	83	RHOJ,AHR,ADGRF4,ANXA1,RGCC,SERPINB7,APLN,SPHK1,KLF5,CCN3,CAV1,RUNX1,ERRFI1,SERPINE1,CDH13,PDE2A,PDGFRA,E2F7,ADGRG1,CARD10,KLF4,NRXN1,PLAU,COL8A1,COL8A2,DLL4,EPGN,MIR143,MIR21,CCN2,MIR221,MIR22,MIR24-2,MIR23A,MIR27A,CYP1B1,DCN,PTGER4,PTGS2,DDIT3,PTPRB,HBEGF,EDN1,EGR1,EGR3,ANGPTL4,ELK3,GREM1,EPHB1,EREG,ETS1,TNFRSF12A,CCL2,FOXF1,FOXC1,FOXC2,SEMA3C,SP100,GBX2,HPSE,ANGPTL3,SPINK5,TBXA2R,SOX17,ESM1,CD1…
GO:0035295	tube development	1.697e-12	104	RHOJ,MET,AHR,ADGRF4,MME,TSHZ3,ANXA1,RGCC,AREG,MYC,BDNF,APLN,SPHK1,KLF5,BCL10,CCN3,CAV1,RUNX1,OXTR,ERRFI1,SERPINE1,CD44,CDH13,CEBPA,PDGFRA,E2F7,ADGRG1,CARD10,KLF4,NRXN1,PLAU,COL8A1,COL8A2,DLL4,EPGN,MIR143,MIR21,CCN2,MIR221,MIR22,MIR24-2,MIR23A,MIR27A,CYP1B1,DCN,PTGER4,PTGS2,PTHLH,PTK6,PTPRB,HBEGF,EDN1,EGFR,EGR3,ANGPTL4,CLMP,ELK3,GREM1,EPHB1,EREG,ETS1,TNFRSF12A,CCL2,FOXF1,FOXF2,FOXC1,FOXD1,FOXJ1,FO…
GO:0040012	regulation of locomotion	1.697e-12	100	RHOJ,MET,ADRA2A,KITLG,MMP10,CD200,ANXA1,RGCC,RND3,CD274,IRS2,LRRC15,MYC,BDKRB1,IQGAP1,BST1,SPHK1,CCN3,TNFSF18,NTF3,CAV1,CD9,SERPINE1,TREM2,CDH13,PDGFRA,CGA,ADGRG1,CARD10,KLF4,CHRM4,PLAU,CCR7,DLL4,CXCL14,AKAP12,MIR143,MIR21,MIR221,MIR22,MIR24-2,MIR23A,CDKN2B-AS1,MIR27A,CYP1B1,DCN,PTGER4,PRAG1,PTGS2,PTPRR,RAC2,HBEGF,DUSP1,EDN1,EGFR,EGR1,GREM1,EREG,PRR5L,MALAT1,ETS1,F2RL1,EFEMP1,CCL2,FOXF1,FOXC2,SEM…
GO:0035239	tube morphogenesis	2.072e-12	91	RHOJ,MET,AHR,ADGRF4,ANXA1,RGCC,AREG,MYC,APLN,SPHK1,KLF5,BCL10,CCN3,CAV1,RUNX1,SERPINE1,CD44,CDH13,PDGFRA,E2F7,ADGRG1,CARD10,KLF4,NRXN1,PLAU,COL8A1,COL8A2,DLL4,EPGN,MIR143,MIR21,CCN2,MIR221,MIR22,MIR24-2,MIR23A,MIR27A,CYP1B1,DCN,PTGER4,PTGS2,PTHLH,PTPRB,HBEGF,EDN1,EGFR,EGR3,ANGPTL4,ELK3,GREM1,EPHB1,EREG,ETS1,TNFRSF12A,CCL2,FOXF1,FOXC1,FOXD1,FOXC2,SIX2,SP100,GATA3,GBX2,HPSE,GDNF,ANGPTL3,SPINK5,TBXA…
GO:0048514	blood vessel morphogenesis	2.264e-12	74	RHOJ,AHR,ADGRF4,ANXA1,RGCC,APLN,SPHK1,KLF5,CCN3,CAV1,RUNX1,SERPINE1,CDH13,PDGFRA,E2F7,ADGRG1,CARD10,KLF4,NRXN1,PLAU,COL8A1,COL8A2,DLL4,EPGN,MIR143,MIR21,CCN2,MIR221,MIR22,MIR24-2,MIR23A,MIR27A,CYP1B1,DCN,PTGER4,PTGS2,PTPRB,HBEGF,EDN1,EGR3,ANGPTL4,ELK3,GREM1,EPHB1,EREG,ETS1,TNFRSF12A,CCL2,FOXF1,FOXC1,FOXC2,SP100,GBX2,HPSE,ANGPTL3,SPINK5,TBXA2R,SOX17,ESM1,CD160,TGFA,TGFBI,HHIP,HHEX,HMOX1,NR4A1,WNT7…
GO:2000147	positive regulation of cell motility	2.584e-12	67	RHOJ,MET,ADRA2A,KITLG,ANXA1,CD274,IRS2,LRRC15,MYC,BDKRB1,IQGAP1,SPHK1,TNFSF18,NTF3,CAV1,SERPINE1,TREM2,CDH13,PDGFRA,CGA,PLAU,CCR7,CXCL14,AKAP12,MIR143,MIR21,MIR221,MIR23A,CDKN2B-AS1,MIR27A,CYP1B1,PTGER4,PTGS2,RAC2,HBEGF,EDN1,EGFR,EGR1,MALAT1,ETS1,F2RL1,CCL2,FOXF1,FOXC2,SEMA3C,SNAI2,SNAI1,GATA3,ANGPTL3,CARMIL2,GRB7,TWIST2,TFAP2A,TNFAIP6,HMOX1,WNT7A,CCN1,IL1A,IL6R,IL12A,ITGA2,ITGA4,CXCR4,KIT,NR4A3,…
GO:0048646	anatomical structure formation involved in morphogenesis	2.602e-12	108	RHOJ,MBP,ACTG1,EOMES,AHR,ALDH1A3,ANXA1,RGCC,LMOD2,PHOX2A,MYOG,APLN,SPHK1,KLF5,BCL10,CCN3,CAV1,RUNX1,CD9,SERPINE1,CD44,TREM2,CDH13,PDGFRA,E2F7,ADGRG1,CARD10,ATP8B1,KLF4,NRXN1,PLAU,COL8A1,COL8A2,DLL4,EPGN,MIR143,MIR21,CCN2,MIR221,MIR22,MIR24-2,MIR23A,MIR27A,CYP1B1,DCN,PTGS2,PTHLH,PTPRB,HBEGF,EDN1,EGR2,EGR3,ANGPTL4,ELK3,GREM1,EPHB1,EREG,ETS1,EHD2,TNFRSF12A,CCL2,FOXF1,FOXC1,FOXD1,FOXJ1,FOXC2,SEMA3C,D…
GO:0051241	negative regulation of multicellular organismal process	2.624e-12	115	MCF2,MEFV,MET,ADRA2A,AHR,CD200,ANXA1,RGCC,AREG,CD274,MYC,DLK1,BDNF,APLN,KLF5,CCN3,NPPC,TNFSF18,CAV1,RUNX1,OXTR,CD9,ERRFI1,SERPINE1,SERPINB2,CD44,TREM2,IL1RL1,PDGFRA,CGA,ADGRG1,CARD10,KLF4,CIDEA,PLAU,PLAUR,ABCG2,NOCT,DLL4,TBX21,MIR143,DNM3,MIR21,MIR221,MIR22,MIR24-2,MIR27A,KREMEN2,DCN,PTGER4,PRAG1,PTGS2,PTHLH,DDIT3,PTPRR,NTM,DIO3,DLX2,RNF128,PCSK9,RGS2,LIN28A,RGS4,EDN1,GAL,EGFR,GREM1,EPHB1,TLR6,F2…
GO:0051270	regulation of cellular component movement	2.829e-12	100	RHOJ,MET,ADRA2A,KITLG,MMP10,CD200,ANXA1,RGCC,RND3,CD274,IRS2,LRRC15,MYC,BDKRB1,IQGAP1,BST1,SPHK1,CCN3,TNFSF18,NTF3,CAV1,CD9,SERPINE1,TREM2,CDH13,PDGFRA,CGA,ADGRG1,CARD10,KLF4,PLAU,CCR7,CHST3,DLL4,CXCL14,AKAP12,MIR143,MIR21,MIR221,MIR22,MIR24-2,MIR23A,CDKN2B-AS1,MIR27A,CYP1B1,DCN,PTGER4,PRAG1,PTGS2,PTPRR,RAC2,HBEGF,DUSP1,EDN1,EGFR,EGR1,GREM1,EREG,PRR5L,MALAT1,ETS1,F2RL1,EFEMP1,CCL2,FOXF1,FOXC2,SEM…
GO:0051272	positive regulation of cellular component movement	3.839e-12	68	RHOJ,MET,ADRA2A,KITLG,ANXA1,CD274,IRS2,LRRC15,MYC,BDKRB1,IQGAP1,SPHK1,TNFSF18,NTF3,CAV1,SERPINE1,TREM2,CDH13,PDGFRA,CGA,PLAU,CCR7,CHST3,CXCL14,AKAP12,MIR143,MIR21,MIR221,MIR23A,CDKN2B-AS1,MIR27A,CYP1B1,PTGER4,PTGS2,RAC2,HBEGF,EDN1,EGFR,EGR1,MALAT1,ETS1,F2RL1,CCL2,FOXF1,FOXC2,SEMA3C,SNAI2,SNAI1,GATA3,ANGPTL3,CARMIL2,GRB7,TWIST2,TFAP2A,TNFAIP6,HMOX1,WNT7A,CCN1,IL1A,IL6R,IL12A,ITGA2,ITGA4,CXCR4,KIT,…
GO:0042981	regulation of apoptotic process	6.328e-12	128	ASIC2,MCF2,KITLG,ALDH1A3,SH3RF1,ANXA1,RGCC,CD274,ATF3,IRS2,MYC,GADD45B,TNFSF9,TNFRSF10D,BDNF,BMPR1B,FOXL2,SPHK1,NGF,BCL10,PNP,TNFSF18,NTF3,NR4A2,CASP4,CAV1,TNFRSF8,SERPINE1,SERPINB2,CD44,TREM2,CARD10,KLF4,CIDEA,PLAUR,CCR7,BMP8A,PLK3,CNR1,PMAIP1,AKAP12,MIR21,CCN2,MIR221,MIR24-2,CYP1B1,BNC2,RASSF2,PTGS2,DDIT3,MTRNR2L12,MTRNR2L8,PCSK9,BCL2L10,RASGRF2,DUSP1,DUSP6,EDN1,GAL,EGFR,EGR1,EGR3,ANGPTL4,GREM1…
GO:0008284	positive regulation of cell population proliferation	8.765e-12	92	ADRA2A,KITLG,ANXA1,AREG,CD274,ATF3,IRS2,NEAT1,MYC,SERPINB7,TNFSF9,TNFRSF11A,BNC1,APLN,BST1,SPHK1,KLF5,NGF,PNP,NTF3,CAV1,SERPINE1,OSMR,CDH13,PDGFRA,CGA,ADGRG1,PLAU,CCR7,KLB,SERTAD1,DLL4,EPGN,MIR21,CCN2,MIR221,MIR23A,MIR27A,PTGER4,PTGS2,PTHLH,RAC2,DPP4,RASGRF1,HBEGF,LIN28A,EDN1,EGFR,EGR1,EGR3,EGR4,GREM1,EREG,MALAT1,ETS1,EFEMP1,CCL2,FOXF1,FLT3,IL31RA,FOSL2,SHC4,CARD11,SIX2,PDCD1LG2,HPSE,GDNF,IL24,CA…
GO:0034097	response to cytokine	1.13e-11	102	ACTG1,MCF2,MEFV,MME,MMP1,MMP3,ANXA1,MT2A,CD274,IRS2,MX1,MYC,TNFSF9,MYOG,TNFRSF11A,SPHK1,KLF5,TNFSF18,CASP4,CAV1,RUNX1,OXTR,INA,TNFRSF8,SERPINE1,SERPINB2,CD44,TREM2,IL1RL1,OSMR,PDE2A,IL32,MSC,CEBPA,KLF4,CCR7,KLF6,PTGES,AKAP12,RSAD2,MIR21,MIR24-2,PTGS2,DUSP1,EDN1,EGR1,EREG,ETS1,F2RL1,TNFRSF12A,ARID5B,CDC42EP2,CCL2,CCL3L1,TRIM38,FOXF1,FOXC1,FLNB,FLT3,IL31RA,FOS,NR5A2,IFNE,SP100,SPP1,GATA3,GBP3,GCH1,…
GO:0040017	positive regulation of locomotion	1.999e-11	67	RHOJ,MET,ADRA2A,KITLG,ANXA1,CD274,IRS2,LRRC15,MYC,BDKRB1,IQGAP1,SPHK1,TNFSF18,NTF3,CAV1,SERPINE1,TREM2,CDH13,PDGFRA,CGA,PLAU,CCR7,CXCL14,AKAP12,MIR143,MIR21,MIR221,MIR23A,CDKN2B-AS1,MIR27A,CYP1B1,PTGER4,PTGS2,RAC2,HBEGF,EDN1,EGFR,EGR1,MALAT1,ETS1,F2RL1,CCL2,FOXF1,FOXC2,SEMA3C,SNAI2,SNAI1,GATA3,ANGPTL3,CARMIL2,GRB7,TWIST2,TFAP2A,TNFAIP6,HMOX1,WNT7A,CCN1,IL1A,IL6R,IL12A,ITGA2,ITGA4,CXCR4,KIT,NR4A3,…
GO:0000165	MAPK cascade	2.977e-11	88	MBP,SHC3,MET,ADRA2A,KITLG,SH3RF1,AREG,ATF3,IRS2,MYC,GADD45B,TNFRSF11A,IQGAP1,MLKL,SPHK1,NGF,BCL10,NTF3,CAV1,OXTR,ERRFI1,CD44,TREM2,PDGFRA,KLF4,NRXN1,CCR7,BMP8A,KLB,EPGN,AKAP12,MIR21,CCN2,MIR221,MIR24-2,MIR23A,MIR27A,RASSF2,PTGER4,PTPRR,RASGRF1,RASGRF2,HBEGF,DUSP1,DUSP2,DUSP4,DUSP6,RGS2,RGS4,EDN1,EGFR,GREM1,EPHB1,EREG,TLR6,F2RL1,SPRED3,CAMK2N1,CCL2,CCL3L1,FLT3,IL31RA,SFRP4,DKK1,MAP3K21,DOK5,GDNF,G…
GO:0023014	signal transduction by protein phosphorylation	5.467e-11	88	MBP,SHC3,MET,ADRA2A,KITLG,SH3RF1,AREG,ATF3,IRS2,MYC,GADD45B,TNFRSF11A,IQGAP1,MLKL,SPHK1,NGF,BCL10,NTF3,CAV1,OXTR,ERRFI1,CD44,TREM2,PDGFRA,KLF4,NRXN1,CCR7,BMP8A,KLB,EPGN,AKAP12,MIR21,CCN2,MIR221,MIR24-2,MIR23A,MIR27A,RASSF2,PTGER4,PTPRR,RASGRF1,RASGRF2,HBEGF,DUSP1,DUSP2,DUSP4,DUSP6,RGS2,RGS4,EDN1,EGFR,GREM1,EPHB1,EREG,TLR6,F2RL1,SPRED3,CAMK2N1,CCL2,CCL3L1,FLT3,IL31RA,SFRP4,DKK1,MAP3K21,DOK5,GDNF,G…
GO:0001816	cytokine production	1.058e-10	77	MBP,MEFV,EOMES,MET,ADRA2A,CD200,ANXA1,RGCC,CD274,SERPINB7,TNFSF9,DLK1,IQGAP1,SPHK1,BCL10,PNP,TNFSF18,RUNX1,TNFRSF8,ERRFI1,SERPINE1,TREM2,IL1RL1,ADGRG1,KLF4,CIDEA,CCR7,TBX21,AKAP12,RSAD2,MIR21,MIR221,MIR24-2,CYP1B1,PTGER4,PTGS2,DDIT3,RNF128,EGR1,EREG,TLR6,F2RL1,CCL2,TRIM38,FOXJ1,FLT3,IL31RA,PLA2R1,SNAI2,ULBP1,CARD11,PDCD1LG2,GATA3,HPSE,ARID5A,GADD45G,CARMIL2,TWIST2,CD160,TLR4,HMOX1,HSPA1A,HSPA1B,Z…
GO:0051094	positive regulation of developmental process	1.078e-10	117	RHOJ,ASIC2,MET,KITLG,MME,ISLR2,TSHZ3,ANXA1,RGCC,ENC1,CD274,PLD6,MYC,SERPINB7,TNFSF9,MYOG,BDNF,IQGAP1,BMPR1B,SPHK1,KLF5,NGF,PNP,NPPC,NTF3,RUNX1,OXTR,SERPINE1,TREM2,CEBPA,PDGFRA,KLF4,NRXN1,CCR7,NOCT,CNR1,TBX21,MIR143,LRRTM2,MIR21,CCN2,MIR221,MIR22,MIR23A,MIR27A,CYP1B1,DCN,PTGER4,PTGS2,PTK6,DIO3,DLX2,RGS2,LIN28A,EDN1,GAL,CACNG7,EGR1,EGR3,ANGPTL4,GREM1,EPHB1,ETS1,EHD2,TNFRSF12A,S100A10,FOXC1,FOXD1,FO…
GO:0071345	cellular response to cytokine stimulus	1.157e-10	94	ACTG1,MCF2,MME,MMP1,MMP3,ANXA1,MT2A,IRS2,MX1,MYC,TNFSF9,MYOG,TNFRSF11A,SPHK1,KLF5,TNFSF18,CASP4,CAV1,RUNX1,INA,TNFRSF8,SERPINE1,SERPINB2,CD44,TREM2,IL1RL1,OSMR,PDE2A,IL32,MSC,CEBPA,KLF4,CCR7,KLF6,AKAP12,RSAD2,MIR21,MIR24-2,PTGS2,DUSP1,EDN1,EGR1,EREG,F2RL1,TNFRSF12A,ARID5B,CDC42EP2,CCL2,CCL3L1,TRIM38,FOXF1,FOXC1,FLNB,FLT3,IL31RA,FOS,NR5A2,IFNE,SP100,SPP1,GATA3,GBP3,SSTR1,IL24,TCF7,SOX17,CXCL2,CXCL…
GO:0072359	circulatory system development	1.22e-10	101	RHOJ,EOMES,MET,AHR,ADGRF4,ANXA1,RGCC,SERPINB7,APLN,SPHK1,KLF5,CCN3,CAV1,RUNX1,OXTR,DAW1,ERRFI1,SERPINE1,CDH13,PDE2A,PDGFRA,E2F7,ADGRG1,CARD10,KLF4,NRXN1,PLAU,COL8A1,COL8A2,DLL4,EPGN,MIR143,MIR21,CCN2,MIR221,MIR22,MIR24-2,MIR23A,MIR27A,CYP1B1,DCN,PTGER4,PTGS2,DDIT3,PTPRB,DNAH5,HBEGF,DUSP6,RGS2,RGS4,EDN1,EGFR,EGR1,EGR3,ANGPTL4,ELK3,GREM1,EPHB1,EREG,ETS1,TNFRSF12A,CCL2,FOXF1,FOXC1,FOXJ1,FOXC2,SEMA3C…
GO:0001775	cell activation	1.249e-10	113	ACTG1,EOMES,ADRA2A,MICB,AHR,MME,CD200,SH3RF1,ANXA1,RGCC,MT1G,CD274,IRS2,TNFSF9,IQGAP1,BST1,SPHK1,KLF5,BCL10,PNP,TNFSF18,CAV1,RUNX1,CD9,CD44,TREM2,IL1RL1,CEBPA,PDGFRA,GNG2,CFP,SERPINB10,PLAU,PLAUR,CCR7,CNR1,KLF6,DLL4,TBX21,AKAP12,RSAD2,MIR21,CCN2,MIR27A,PTGER4,PTPRB,PTX3,RAC2,DPP4,EDN1,GAL,EGFR,EGR1,EGR3,ELF4,DHRS2,EPHB1,TLR6,F2RL1,F2RL2,NDRG1,CCL2,FOXF1,PEAR1,FOXJ1,FLT3,IL31RA,CD93,ULBP1,ULBP2,IF…
GO:0033993	response to lipid	2.251e-10	83	ADCYAP1R1,MICB,AHR,ANXA1,AQP3,AREG,MT-ND3,CD274,MYOG,TNFRSF11A,BDKRB1,BDNF,BCL10,NR4A2,CAV1,RUNX1,OXTR,ERRFI1,SERPINE1,TREM2,PAPPA,PDE2A,TRIML2,GNG2,KLF4,CCR7,NOCT,CNR1,PTGES,CLDN4,AKAP12,MIR21,CCN2,GRAMD1C,DCN,PTGER4,PTGS2,PTK6,DUSP1,EDN1,EGFR,TNIP3,ETS1,CCL2,FLT3,SGK1,FOS,FOSB,FOSL2,DKK1,NR5A2,SNAI2,PDCD1LG2,SPP1,GCH1,SSTR1,GDNF,ARID5A,STC1,IL24,TBXA2R,CXCL2,CXCL3,TFAP2A,NR2F1,TFPI,THBD,TLR4,PA…
GO:0022610	biological adhesion	2.367e-10	110	MBP,ACTG1,TENM2,KITLG,PCDH19,PCDH10,CD200,ANXA1,RGCC,RND3,CD274,LRRC15,TNFSF9,MYO10,FXYD5,IQGAP1,BST1,BCL10,CCN3,PNP,TNFSF18,NT5E,CAV1,RUNX1,CLDN2,CLDN11,CD9,SERPINE1,CD44,PCDH1,CDH6,CDH13,IL32,PDGFRA,ADGRG1,KLF4,SERPINB8,NRXN1,PLAU,CCR7,COL8A1,COL8A2,COL17A1,TBX21,COL5A3,CLDN4,CNTNAP2,MIR21,CCN2,MIR221,MIR27A,CYP1B1,PTGER4,PTPRR,NTM,RAC2,DPP4,DSC3,DUSP1,EGFR,EGR3,GREM1,EPHB1,ETS1,TNFRSF12A,S100A…
GO:1902533	positive regulation of intracellular signal transduction	3.383e-10	89	ADCYAP1R1,MET,ADRA2A,KITLG,SH3RF1,AREG,IRS2,GADD45B,TNFRSF11A,IQGAP1,MLKL,SPHK1,NGF,BCL10,NPPC,NTF3,CAV1,CD44,TREM2,CDH13,PDGFRA,ADGRG1,CARD10,NRXN1,CCR7,PMAIP1,KLB,LMCD1,EPGN,AKAP12,MIR143,CHD5,MIR21,CCN2,MIR221,MIR24-2,MIR23A,MIR27A,RASSF2,DCN,PTGER4,PRAG1,DDIT3,RAC2,RASGRF1,HBEGF,DUSP6,LIN28A,EDN1,EGFR,LPAR6,GREM1,EREG,PRR5L,TLR6,F2RL1,F2RL2,SPRED3,CCL2,CCL3L1,TRIM38,FLT3,PLA2R1,DKK1,CARD11,MA…
GO:0007155	cell adhesion	3.84e-10	109	MBP,ACTG1,TENM2,KITLG,PCDH19,PCDH10,CD200,ANXA1,RGCC,RND3,CD274,TNFSF9,MYO10,FXYD5,IQGAP1,BST1,BCL10,CCN3,PNP,TNFSF18,NT5E,CAV1,RUNX1,CLDN2,CLDN11,CD9,SERPINE1,CD44,PCDH1,CDH6,CDH13,IL32,PDGFRA,ADGRG1,KLF4,SERPINB8,NRXN1,PLAU,CCR7,COL8A1,COL8A2,COL17A1,TBX21,COL5A3,CLDN4,CNTNAP2,MIR21,CCN2,MIR221,MIR27A,CYP1B1,PTGER4,PTPRR,NTM,RAC2,DPP4,DSC3,DUSP1,EGFR,EGR3,GREM1,EPHB1,ETS1,TNFRSF12A,S100A10,CCL2…
GO:0009611	response to wounding	7.844e-10	68	ACTG1,ADRA2A,ANXA1,NEAT1,MYOG,BNC1,KLF5,CCN3,CAV1,CD9,SERPINE1,SERPINB2,CD44,PDGFRA,GNG2,KLF4,PLAU,PLAUR,MIR21,CCN2,MIR221,DCN,PTGER4,HBEGF,EDN1,EYS,EGFR,ELK3,EREG,ETS1,F2RL1,F2RL2,EHD2,TNFRSF12A,CCL2,FOXF1,PEAR1,FOXC2,TRIM72,SNAI2,SPP1,GATA3,HPSE,GDNF,ADAMTS18,IL24,TBXA2R,CARMIL2,MPIG6B,TFPI,THBD,TLR4,TSPAN8,UBASH3B,HBB,HHEX,HMOX1,SLC7A11,MAFF,VWF,WNT7A,ZFP36,CCN1,IL1A,INHBA,ITGA2,CXCR4,LOX
GO:1901700	response to oxygen-containing compound	9.768e-10	124	ADCYAP1R1,MET,ADRA2A,MICB,AHR,ATP6V0D2,MMP3,ANXA1,AQP3,AREG,CD274,IRS2,MYOG,MAFA,TNFRSF11A,BDKRB1,IQGAP1,SPHK1,KLF5,BCL10,CA3,NPPC,NR4A2,CASP4,CAV1,RUNX1,OXTR,CD9,ERRFI1,SERPINE1,TREM2,PDE2A,PDGFRA,TRIML2,GNG2,KLF4,CHRM4,NRXN1,CCR7,NOCT,PLK3,CNR1,PTGES,CLDN4,AKAP12,MIR103A2,MIR143,MIR21,CCN2,MIR221,GRAMD1C,CYP1B1,DCN,PTGER4,PTGS2,PTK6,LYPD1,PCSK9,DUSP1,RGS2,LIN28A,RGS4,EDN1,GAL,EGFR,EGR1,EGR2,ERE…
GO:0001817	regulation of cytokine production	1.86e-09	69	MBP,MEFV,MET,ADRA2A,CD200,ANXA1,RGCC,CD274,SERPINB7,TNFSF9,DLK1,IQGAP1,SPHK1,BCL10,TNFSF18,RUNX1,TNFRSF8,ERRFI1,SERPINE1,TREM2,IL1RL1,KLF4,CIDEA,CCR7,TBX21,AKAP12,RSAD2,MIR21,MIR221,MIR24-2,CYP1B1,PTGER4,PTGS2,DDIT3,RNF128,EGR1,EREG,TLR6,F2RL1,CCL2,TRIM38,FOXJ1,FLT3,SNAI2,ULBP1,CARD11,PDCD1LG2,GATA3,HPSE,ARID5A,CARMIL2,TWIST2,CD160,TLR4,HMOX1,HSPA1A,HSPA1B,ZFP36,IL1A,IL6R,IL12A,IL12RB2,INHBA,IRF4…
GO:0009967	positive regulation of signal transduction	2.358e-09	122	ADCYAP1R1,MET,ADRA2A,KITLG,ALDH1A3,SH3RF1,AREG,ATF3,IRS2,MYC,GADD45B,TNFRSF11A,BDNF,IQGAP1,MLKL,BMPR1B,SPHK1,NGF,BCL10,CCN3,NPPC,TNFSF18,NTF3,CASP4,CAV1,CD44,TREM2,CDH13,PDGFRA,ADGRG1,CARD10,NRXN1,PLAUR,CCR7,BMP8A,PMAIP1,KLB,DLL4,LMCD1,EPGN,AKAP12,MIR143,RSAD2,CHD5,MIR21,CCN2,MIR221,MIR24-2,MIR23A,MIR27A,CYP1B1,RASSF2,DCN,PTGER4,PRAG1,DDIT3,PTK6,RAC2,RASGRF1,HBEGF,DUSP6,LIN28A,RGS4,EDN1,EGFR,LPAR…
GO:0042060	wound healing	5.218e-09	58	ACTG1,ADRA2A,ANXA1,MYOG,BNC1,KLF5,CCN3,CAV1,CD9,SERPINE1,SERPINB2,CD44,PDGFRA,GNG2,PLAU,PLAUR,MIR221,DCN,PTGER4,HBEGF,EDN1,EYS,EGFR,ELK3,EREG,ETS1,F2RL1,F2RL2,EHD2,TNFRSF12A,CCL2,PEAR1,FOXC2,TRIM72,SNAI2,GATA3,HPSE,ADAMTS18,IL24,TBXA2R,CARMIL2,MPIG6B,TFPI,THBD,TLR4,TSPAN8,UBASH3B,HBB,HMOX1,SLC7A11,MAFF,VWF,WNT7A,CCN1,IL1A,ITGA2,CXCR4,LOX
GO:0098609	cell-cell adhesion	9.585e-09	74	MBP,ACTG1,TENM2,PCDH19,PCDH10,CD200,ANXA1,RGCC,CD274,TNFSF9,MYO10,FXYD5,BCL10,CCN3,PNP,TNFSF18,NT5E,CAV1,RUNX1,CLDN2,CLDN11,CD9,CD44,PCDH1,CDH6,CDH13,PDGFRA,KLF4,SERPINB8,NRXN1,CCR7,COL8A2,TBX21,CLDN4,MIR21,MIR221,MIR27A,CYP1B1,PTPRR,RAC2,DPP4,DSC3,EGFR,EGR3,ETS1,CCL2,FOXF1,PEAR1,FOXJ1,CD93,SNAI2,CARD11,PDCD1LG2,GATA3,ADAMTS18,CARMIL2,CD160,CDC42EP1,PKP3,UBASH3B,HBB,SLC7A11,CCN1,IL2RG,IL6R,IL7R,I…
GO:0048585	negative regulation of response to stimulus	9.585e-09	125	MEFV,MET,ADRA2A,MICB,CD200,SH3RF1,ANXA1,AREG,RGS20,ATF3,MYC,DLK1,BDNF,APLN,CCN3,TNFSF18,NT5E,NR4A2,CAV1,GPRC5A,CD9,ERRFI1,SERPINE1,SERPINB2,CD44,IL1RL1,PDE2A,PDGFRA,KLF4,CHRM4,CIDEA,NRXN1,PLAU,PLAUR,CNR1,DLL4,TBX21,EPGN,AKAP12,MIR103A2,MIR21,MIR221,MIR24-2,RASSF2,KREMEN2,DCN,PTGER4,PTGS2,DDIT3,PTK6,PTPRR,DLX2,BCL2L10,HBEGF,DUSP1,DUSP2,DUSP4,DUSP6,VEPH1,RGS2,RGS4,RGS7,EDN1,RGS16,EGFR,EGR1,GREM1,ER…
GO:0043408	regulation of MAPK cascade	9.718e-09	71	MET,ADRA2A,KITLG,SH3RF1,ATF3,MYC,GADD45B,TNFRSF11A,IQGAP1,MLKL,SPHK1,NGF,BCL10,NTF3,CAV1,ERRFI1,CD44,TREM2,PDGFRA,KLF4,NRXN1,CCR7,BMP8A,KLB,EPGN,AKAP12,MIR21,CCN2,MIR221,MIR24-2,MIR23A,MIR27A,RASSF2,PTPRR,DUSP1,DUSP2,DUSP4,DUSP6,RGS2,RGS4,EDN1,EGFR,GREM1,EPHB1,TLR6,F2RL1,SPRED3,CAMK2N1,CCL2,CCL3L1,FLT3,SFRP4,DKK1,MAP3K21,DOK5,GADD45G,TGFA,TLR4,CLCF1,TNFAIP8L3,WNT7A,CCN1,IL1A,IL6R,IL11,INHBA,CXCR4…
GO:0008285	negative regulation of cell population proliferation	1.056e-08	71	AHR,CD200,RGCC,CD274,MYC,MYOG,DLK1,BDNF,BMPR1B,APLN,NGF,CCN3,NPPC,CAV1,RUNX1,CD9,TNFRSF8,CD44,IL1RL1,CDH13,CEBPA,E2F7,ADGRG1,KLF4,PMAIP1,DLL4,PTGES,MIR143,CHD5,MIR21,MIR221,MIR22,MIR24-2,CYP1B1,PTGS2,PTHLH,DUSP1,GAL,CLMN,GREM1,DHRS2,EPHB1,EREG,ETS1,CAMK2N1,NDRG1,CCL2,CCL3L1,FOXJ1,FLT3,SFRP4,SNAI2,PDCD1LG2,GATA3,SSTR1,SFN,IL24,TWIST2,TFAP2A,KLF10,HMOX1,FOXA3,HSPA1A,HSPA1B,ACVR1C,IL1A,IL12A,INHBA,F…
GO:0001667	ameboidal-type cell migration	1.406e-08	50	RHOJ,MET,KITLG,ANXA1,RGCC,CCN3,SERPINE1,CDH13,CARD10,KLF4,DLL4,AKAP12,MIR143,MIR21,MIR221,MIR22,MIR24-2,MIR23A,MIR27A,CYP1B1,DCN,PTGS2,PTPRR,DPP4,HBEGF,EDN1,EGR3,GREM1,PRR5L,ETS1,S100A2,ARID5B,FOXC2,SEMA3C,SNAI2,SP100,GATA3,GBX2,GDNF,STC1,TBXA2R,SOX17,HMOX1,NR4A1,WNT7A,ACVR1C,ITGA2,ITGA4,CXCR4,KIT
GO:0070371	ERK1 and ERK2 cascade	1.572e-08	41	ATF3,MYC,TNFRSF11A,NGF,CAV1,OXTR,ERRFI1,CD44,TREM2,PDGFRA,KLF4,NRXN1,CCR7,AKAP12,MIR21,CCN2,MIR221,MIR24-2,MIR23A,MIR27A,PTGER4,PTPRR,DUSP1,DUSP4,DUSP6,EGFR,EPHB1,F2RL1,CAMK2N1,CCL2,CCL3L1,FLT3,SULT1A3,TLR4,CLCF1,TNFAIP8L3,CCN1,IL1A,KIT,L1CAM,LIF
GO:0050865	regulation of cell activation	1.679e-08	61	AHR,CD200,SH3RF1,ANXA1,CD274,IRS2,TNFSF9,BST1,SPHK1,BCL10,PNP,TNFSF18,CAV1,RUNX1,CD9,CD44,TREM2,IL1RL1,CEBPA,PDGFRA,CCR7,CNR1,TBX21,MIR21,CCN2,MIR27A,RAC2,DPP4,GAL,EGR3,TLR6,F2RL1,CCL2,FOXF1,FOXJ1,FLT3,IL31RA,ULBP1,CARD11,PDCD1LG2,GATA3,ADAMTS18,SPINK5,CARMIL2,CD160,THBD,TLR4,UBASH3B,CLCF1,HMOX1,IL2RG,IL6R,IL7R,IL12A,IL13RA2,INHBA,IRF4,IGHV4-34,NR4A3,TRBC2,TRBC1
GO:0007267	cell-cell signaling	2.696e-08	122	ASIC2,MBP,TENM2,SHC3,MET,ADRA2A,MME,BEGAIN,DOC2B,TSHZ3,ANXA1,AREG,IRS2,MYC,TNFSF9,MAFA,TNFRSF11A,BDNF,FOXL2,APLN,SPHK1,KLF5,NGF,CCN3,NPTX1,NPTX2,CALB2,TNFSF18,NTF3,NR4A2,CAV1,RUNX1,SHISA9,OXTR,CD44,PCDH1,GPR50,CGA,GNG2,ADGRG1,KLF4,CHRM4,CHRNG,NRXN1,BMP8A,CNR1,CXCL14,GABBR2,AKAP12,RIN1,LRRTM2,CNTNAP2,KREMEN2,PTGER4,PTGS2,PTHLH,DDIT3,LYPD1,RAB3B,DPP4,RASGRF1,RASGRF2,RGS4,EDN1,CCDC88C,GAL,CACNG7,EGF…

## Sheet: AvsD upregulated
Name	q-value FDR B&H	Hit Count in Query List	Hit in Query List
GO:0071395	cellular response to jasmonic acid stimulus		2.09e-08	4.39e-05	2.2e-05	0.000181	3	4	AKR1C3,AKR1C1,AKR1C2
GO:0009753	response to jasmonic acid		2.09e-08	4.39e-05	2.2e-05	0.000181	3	4	AKR1C3,AKR1C1,AKR1C2
GO:0044598	doxorubicin metabolic process		4.37e-07	0.000916	0.000166	0.00137	3	9	AKR1C3,AKR1C1,AKR1C2
GO:0030638	polyketide metabolic process		4.37e-07	0.000916	0.000166	0.00137	3	9	AKR1C3,AKR1C1,AKR1C2
GO:0044597	daunorubicin metabolic process		4.37e-07	0.000916	0.000166	0.00137	3	9	AKR1C3,AKR1C1,AKR1C2
GO:0042180	cellular ketone metabolic process		4.75e-07	0.000996	0.000166	0.00137	7	274	NQO1,AKR1C3,APOC1,IL1B,AKR1C1,AKR1C2,PTGS2
GO:0030647	aminoglycoside antibiotic metabolic process		6.23e-07	0.00131	0.000187	0.00154	3	10	AKR1C3,AKR1C1,AKR1C2
GO:0010876	lipid localization		9.84e-07	0.00206	0.000258	0.00212	8	448	ABCC3,GAL,APOC1,B4GALNT1,IL1B,SPP1,AKR1C1,PLA2G3
GO:0006692	prostanoid metabolic process		1.58e-06	0.00331	0.000331	0.00273	4	48	AKR1C3,IL1B,AKR1C2,PTGS2
GO:0006693	prostaglandin metabolic process		1.58e-06	0.00331	0.000331	0.00273	4	48	AKR1C3,IL1B,AKR1C2,PTGS2
GO:0006690	icosanoid metabolic process		2.43e-06	0.0051	0.000464	0.00382	5	122	AKR1C3,IL1B,AKR1C2,PTGS2,PLA2G3
GO:0008202	steroid metabolic process		3.27e-06	0.00686	0.000572	0.0047	7	366	AKR1C3,GAL,APOC1,IL1B,SPP1,AKR1C1,AKR1C2
GO:0030595	leukocyte chemotaxis		4.17e-06	0.00873	0.000672	0.00553	6	243	S100A9,CORO1A,IL1B,VEGFD,SPP1,CXCL8
GO:0042448	progesterone metabolic process		4.98e-06	0.0104	0.000696	0.00573	3	19	AKR1C3,AKR1C1,AKR1C2
GO:1902644	tertiary alcohol metabolic process		4.98e-06	0.0104	0.000696	0.00573	3	19	AKR1C3,AKR1C1,AKR1C2
GO:0042445	hormone metabolic process		6.7e-06	0.0141	0.000794	0.00653	6	264	AKR1C3,GAL,IL1B,SPP1,AKR1C1,AKR1C2
GO:0006869	lipid transport		6.78e-06	0.0142	0.000794	0.00653	7	409	ABCC3,GAL,APOC1,IL1B,SPP1,AKR1C1,PLA2G3
GO:0016137	glycoside metabolic process		6.82e-06	0.0143	0.000794	0.00653	3	21	AKR1C3,AKR1C1,AKR1C2
GO:1901568	fatty acid derivative metabolic process		1.46e-05	0.0305	0.00161	0.0132	5	176	AKR1C3,IL1B,AKR1C2,PTGS2,PLA2G3
GO:0060326	cell chemotaxis		2.3e-05	0.0481	0.00229	0.0188	6	328	S100A9,CORO1A,IL1B,VEGFD,SPP1,CXCL8
GO:1901661	quinone metabolic process		2.51e-05	0.0526	0.00229	0.0188	3	32	AKR1C3,AKR1C1,AKR1C2
GO:0046457	prostanoid biosynthetic process		2.51e-05	0.0526	0.00229	0.0188	3	32	AKR1C3,IL1B,PTGS2
GO:0001516	prostaglandin biosynthetic process		2.51e-05	0.0526	0.00229	0.0188	3	32	AKR1C3,IL1B,PTGS2
GO:0010565	regulation of cellular ketone metabolic process		2.63e-05	0.0551	0.0023	0.0189	5	199	NQO1,AKR1C3,APOC1,IL1B,PTGS2
GO:0097306	cellular response to alcohol		2.86e-05	0.0601	0.0024	0.0198	4	99	AKR1C3,SPI1,AKR1C2,LRP8
GO:0071799	cellular response to prostaglandin D stimulus		3.09e-05	0.0649	0.0024	0.0198	2	5	AKR1C3,AKR1C2
GO:0071798	response to prostaglandin D		3.09e-05	0.0649	0.0024	0.0198	2	5	AKR1C3,AKR1C2
GO:0006629	lipid metabolic process		3.3e-05	0.0693	0.00248	0.0204	11	1471	AKR1C3,GAL,APOC1,B4GALNT1,IL1B,SPP1,AKR1C1,AKR1C2,PTGS2,PLA2G3,LRP8
GO:0050900	leukocyte migration		3.79e-05	0.0794	0.00274	0.0225	7	534	S100A9,CORO1A,MMP1,IL1B,VEGFD,SPP1,CXCL8
GO:0055114	oxidation-reduction process		4.12e-05	0.0863	0.00288	0.0237	10	1231	NQO1,AKR1C3,FTL,PIR,IL1B,AKR1C1,TKT,AKR1C2,PTGS2,HTATIP2
GO:0097164	ammonium ion metabolic process		4.34e-05	0.091	0.00289	0.0238	5	221	AKR1C3,APOC1,AKR1C1,AKR1C2,PLA2G3
GO:0015711	organic anion transport		4.41e-05	0.0925	0.00289	0.0238	7	547	SLC6A6,ABCC3,APOC1,IL1B,AKR1C1,PLA2G3,SLC6A20
GO:0046942	carboxylic acid transport		4.71e-05	0.0988	0.00295	0.0243	6	373	SLC6A6,ABCC3,IL1B,AKR1C1,PLA2G3,SLC6A20
GO:0015849	organic acid transport		4.78e-05	0.1	0.00295	0.0243	6	374	SLC6A6,ABCC3,IL1B,AKR1C1,PLA2G3,SLC6A20
GO:0030593	neutrophil chemotaxis		4.98e-05	0.105	0.00298	0.0246	4	114	S100A9,IL1B,SPP1,CXCL8
GO:0033559	unsaturated fatty acid metabolic process		5.15e-05	0.108	0.003	0.0247	4	115	AKR1C3,IL1B,AKR1C2,PTGS2
GO:0043068	positive regulation of programmed cell death		5.67e-05	0.119	0.00321	0.0264	8	781	NQO1,AKR1C3,S100A9,GAL,IL1B,PTGS2,HTATIP2,OSGIN1
GO:0097529	myeloid leukocyte migration		5.81e-05	0.122	0.00321	0.0264	5	235	S100A9,IL1B,VEGFD,SPP1,CXCL8
GO:0007584	response to nutrient		6.55e-05	0.137	0.00345	0.0284	5	241	NQO1,AKR1C3,IL1B,SPP1,PTGS2
GO:1901701	cellular response to oxygen-containing compound		6.58e-05	0.138	0.00345	0.0284	10	1301	NQO1,AKR1C3,SPI1,IL1B,SPP1,AKR1C1,AKR1C2,PTGS2,CXCL8,LRP8
GO:0008207	C21-steroid hormone metabolic process		7.06e-05	0.148	0.00361	0.0297	3	45	AKR1C3,AKR1C1,AKR1C2
GO:0006631	fatty acid metabolic process		7.33e-05	0.154	0.00366	0.0301	6	404	AKR1C3,APOC1,IL1B,AKR1C2,PTGS2,PLA2G3
GO:0042127	regulation of cell population proliferation		7.73e-05	0.162	0.00377	0.031	12	1921	AKR1C3,ETV4,GAL,CORO1A,CEND1,IL1B,VEGFD,HLA-DPA1,AKR1C2,PTGS2,CXCL8,OSGIN1
GO:0051674	localization of cell		8.17e-05	0.171	0.00381	0.0313	12	1932	S100A9,CORO1A,CEND1,MMP1,IL1B,VEGFD,SPP1,PTGS2,PLA2G3,CXCL8,LRP8,OSGIN1
GO:0048870	cell motility		8.17e-05	0.171	0.00381	0.0313	12	1932	S100A9,CORO1A,CEND1,MMP1,IL1B,VEGFD,SPP1,PTGS2,PLA2G3,CXCL8,LRP8,OSGIN1
GO:0031394	positive regulation of prostaglandin biosynthetic process		8.64e-05	0.181	0.00385	0.0317	2	8	IL1B,PTGS2
GO:0031622	positive regulation of fever generation		8.64e-05	0.181	0.00385	0.0317	2	8	IL1B,PTGS2
GO:0097305	response to alcohol		9.2e-05	0.193	0.00394	0.0324	5	259	NQO1,AKR1C3,SPI1,AKR1C2,LRP8
GO:0006811	ion transport		9.21e-05	0.193	0.00394	0.0324	12	1956	SLC6A6,ABCB6,ABCC3,GAL,CORO1A,FTL,APOC1,IL1B,AKR1C1,PTGS2,PLA2G3,SLC6A20
GO:1990266	neutrophil migration		9.62e-05	0.202	0.00399	0.0328	4	135	S100A9,IL1B,SPP1,CXCL8
